# Supplementary material for: The role of RANBP1 in regulating MiRNA expression and apoptosis in breast cancer cells
Source: Genes Genomics. 2025 Aug 21;47(10):1065–78. doi: 10.1007/s13258-025-01664-5 (PMC12515217; doi:10.1007/s13258-025-01664-5)
Supplement: Supplementary file 2 — Supplementary Material 2 [file 13258_2025_1664_MOESM2_ESM.xlsx]

## Sheet: Sheet1
Table S1 Predicted target genes of differentially expressed miRNAs identified by miRDB.
miRNA	Target Gene	Prediction Tool
hsa-miR-374a-3p	AAR2	miRDB
hsa-miR-192-5p	AASDHPPT	miRDB
hsa-miR-215-5p	AASDHPPT	miRDB
hsa-miR-34a-5p	AASDHPPT	miRDB
hsa-miR-320b	ABCA2	miRDB
hsa-miR-320c	ABCA2	miRDB
hsa-miR-192-5p	ABCA8	miRDB
hsa-miR-192-5p	ABCB10	miRDB
hsa-miR-215-5p	ABCB10	miRDB
hsa-miR-4741	ABCC5	miRDB
hsa-miR-4741	ABCC5	miRDB
hsa-miR-4741	ABCC5	miRDB
hsa-miR-320b	ABHD12	miRDB
hsa-miR-320c	ABHD12	miRDB
hsa-miR-519a-3p	ABHD12	miRDB
hsa-miR-769-3p	ABHD12	miRDB
hsa-miR-4775	ABHD15	miRDB
hsa-miR-26a-2-3p	ABHD2	miRDB
hsa-miR-561-5p	ABHD2	miRDB
hsa-miR-1908-5p	ABL1	miRDB
hsa-miR-744-5p	ABL1	miRDB
hsa-miR-34a-5p	ABLIM1	miRDB
hsa-miR-193b-3p	ACACA	miRDB
hsa-miR-422a	ACACA	miRDB
hsa-miR-301b-3p	ACBD5	miRDB
hsa-miR-193b-3p	ACBD6	miRDB
hsa-miR-663b	ACIN1	miRDB
hsa-miR-320b	ACLY	miRDB
hsa-miR-769-3p	ACLY	miRDB
hsa-miR-301b-3p	ACP6	miRDB
hsa-miR-192-5p	ACSF3	miRDB
hsa-miR-215-5p	ACSF3	miRDB
hsa-miR-192-5p	ACSL1	miRDB
hsa-miR-34a-5p	ACSL1	miRDB
hsa-miR-34a-5p	ACSS1	miRDB
hsa-miR-320b	ACTBL2	miRDB
hsa-miR-320c	ACTBL2	miRDB
hsa-miR-142-5p	ACTC1	miRDB
hsa-miR-193b-3p	ACTN1	miRDB
hsa-miR-192-5p	ACTR1B	miRDB
hsa-miR-192-5p	ACTR2	miRDB
hsa-miR-192-5p	ACTR2	miRDB
hsa-miR-215-5p	ACTR2	miRDB
hsa-miR-215-5p	ACTR2	miRDB
hsa-miR-192-5p	ACVR2B	miRDB
hsa-miR-192-5p	ACVR2B	miRDB
hsa-miR-215-5p	ACVR2B	miRDB
hsa-miR-769-3p	ACY1	miRDB
hsa-miR-3679-5p	ADAM12	miRDB
hsa-miR-1283	ADAMTS5	miRDB
hsa-miR-1283	ADAMTS5	miRDB
hsa-miR-365a-5p	ADAP2	miRDB
hsa-miR-744-5p	ADAP2	miRDB
hsa-miR-519a-3p	ADAR	miRDB
hsa-miR-519a-3p	ADAR	miRDB
hsa-miR-561-5p	ADAR	miRDB
hsa-miR-301b-3p	ADARB2	miRDB
hsa-miR-519a-3p	ADARB2	miRDB
hsa-miR-642b-5p	ADAT2	miRDB
hsa-miR-874-3p	ADCY7	miRDB
hsa-miR-193b-3p	ADCY9	miRDB
hsa-miR-744-5p	ADCY9	miRDB
hsa-miR-320b	ADD1	miRDB
hsa-miR-320c	ADD1	miRDB
hsa-miR-34a-5p	ADGRG3	miRDB
hsa-miR-4741	ADGRL1	miRDB
hsa-miR-301b-3p	ADM2	miRDB
hsa-miR-4741	ADM2	miRDB
hsa-miR-34a-5p	ADO	miRDB
hsa-miR-877-5p	AFF1	miRDB
hsa-miR-26a-2-3p	AFF2	miRDB
hsa-miR-877-5p	AFF2	miRDB
hsa-miR-877-5p	AFF2	miRDB
hsa-miR-877-5p	AFF2	miRDB
hsa-miR-3681-5p	AGAP1	miRDB
hsa-miR-3681-5p	AGAP1	miRDB
hsa-miR-3681-5p	AGAP1	miRDB
hsa-miR-642b-5p	AGAP1	miRDB
hsa-miR-192-5p	AGO2	miRDB
hsa-miR-215-5p	AGO2	miRDB
hsa-miR-92b-5p	AGO2	miRDB
hsa-miR-301b-3p	AGO3	miRDB
hsa-miR-301b-3p	AGO3	miRDB
hsa-miR-877-5p	AGO3	miRDB
hsa-miR-744-5p	AGPAT2	miRDB
hsa-miR-744-5p	AGPAT3	miRDB
hsa-miR-744-5p	AGPAT3	miRDB
hsa-miR-4775	AGTPBP1	miRDB
hsa-miR-1283	AHCY	miRDB
hsa-miR-193b-3p	AHDC1	miRDB
hsa-miR-34a-5p	AHNAK	miRDB
hsa-miR-522-3p	AKAP1	miRDB
hsa-miR-877-5p	AKAP1	miRDB
hsa-miR-760	AKAP12	miRDB
hsa-miR-301b-3p	AKIRIN2	miRDB
hsa-miR-34a-5p	AKR1B1	miRDB
hsa-miR-192-5p	AKT1	miRDB
hsa-miR-193b-3p	AKT1	miRDB
hsa-miR-34a-5p	AKT1	miRDB
hsa-miR-422a	AKT1	miRDB
hsa-miR-1908-5p	AKT1S1	miRDB
hsa-miR-4741	AKT1S1	miRDB
hsa-miR-744-5p	AKT2	miRDB
hsa-miR-92b-5p	AKT2	miRDB
hsa-miR-374a-3p	AKT3	miRDB
hsa-miR-193b-3p	ALDH1A2	miRDB
hsa-miR-1283	ALDH9A1	miRDB
hsa-miR-1283	ALDH9A1	miRDB
hsa-miR-1283	ALDH9A1	miRDB
hsa-miR-1283	ALDH9A1	miRDB
hsa-miR-1283	ALDH9A1	miRDB
hsa-miR-192-5p	ALDH9A1	miRDB
hsa-miR-215-5p	ALDH9A1	miRDB
hsa-miR-34a-5p	ALDH9A1	miRDB
hsa-miR-561-5p	ALDH9A1	miRDB
hsa-miR-193b-3p	ALKBH5	miRDB
hsa-miR-34a-5p	ALS2	miRDB
hsa-miR-582-5p	AMD1	miRDB
hsa-miR-4775	AMOTL2	miRDB
hsa-miR-877-5p	AMOTL2	miRDB
hsa-miR-192-5p	ANG	miRDB
hsa-miR-215-5p	ANG	miRDB
hsa-miR-874-3p	ANG	miRDB
hsa-miR-365a-5p	ANGEL2	miRDB
hsa-miR-663b	ANK1	miRDB
hsa-miR-663b	ANK1	miRDB
hsa-miR-34a-5p	ANK3	miRDB
hsa-miR-519a-3p	ANKH	miRDB
hsa-miR-519a-3p	ANKH	miRDB
hsa-miR-519a-3p	ANKH	miRDB
hsa-miR-519a-3p	ANKH	miRDB
hsa-miR-193b-3p	ANKRD11	miRDB
hsa-miR-582-5p	ANKRD11	miRDB
hsa-miR-582-5p	ANKRD11	miRDB
hsa-miR-582-5p	ANKRD11	miRDB
hsa-miR-582-5p	ANKRD11	miRDB
hsa-miR-582-5p	ANKRD11	miRDB
hsa-miR-582-5p	ANKRD11	miRDB
hsa-miR-192-5p	ANKRD13A	miRDB
hsa-miR-582-5p	ANKRD17	miRDB
hsa-miR-142-5p	ANKRD33B	miRDB
hsa-miR-142-5p	ANKRD33B	miRDB
hsa-miR-142-5p	ANKRD33B	miRDB
hsa-miR-142-5p	ANKRD33B	miRDB
hsa-miR-142-5p	ANKRD33B	miRDB
hsa-miR-519a-3p	ANKRD33B	miRDB
hsa-miR-519a-3p	ANKRD33B	miRDB
hsa-miR-519a-3p	ANKRD33B	miRDB
hsa-miR-519a-3p	ANKRD33B	miRDB
hsa-miR-519a-3p	ANKRD33B	miRDB
hsa-miR-874-3p	ANKRD33B	miRDB
hsa-miR-874-3p	ANKRD33B	miRDB
hsa-miR-874-3p	ANKRD33B	miRDB
hsa-miR-744-5p	ANKRD45	miRDB
hsa-miR-192-5p	ANKRD6	miRDB
hsa-miR-215-5p	ANKRD6	miRDB
hsa-miR-301b-3p	ANKRD9	miRDB
hsa-miR-34a-5p	ANKS1A	miRDB
hsa-miR-193b-3p	ANP32B	miRDB
hsa-miR-26a-2-3p	ANP32B	miRDB
hsa-miR-760	ANP32B	miRDB
hsa-miR-769-3p	AP1B1	miRDB
hsa-miR-145-5p	AP1G1	miRDB
hsa-miR-582-5p	AP1G1	miRDB
hsa-miR-3182	AP1M1	miRDB
hsa-miR-34a-5p	AP2A2	miRDB
hsa-miR-744-5p	AP2A2	miRDB
hsa-miR-744-5p	AP3D1	miRDB
hsa-miR-192-5p	AP3M2	miRDB
hsa-miR-193b-3p	AP3M2	miRDB
hsa-miR-215-5p	AP3M2	miRDB
hsa-miR-193b-3p	APEH	miRDB
hsa-miR-34a-5p	APEH	miRDB
hsa-miR-6500-3p	APOBEC3F	miRDB
hsa-miR-6500-3p	APOBEC3F	miRDB
hsa-miR-192-5p	APPL1	miRDB
hsa-miR-215-5p	APPL1	miRDB
hsa-miR-874-3p	AQP3	miRDB
hsa-miR-874-3p	AQP3	miRDB
hsa-miR-877-5p	AQP3	miRDB
hsa-miR-34a-5p	AR	miRDB
hsa-miR-874-3p	ARAP1	miRDB
hsa-miR-34a-5p	AREG	miRDB
hsa-miR-193b-3p	AREL1	miRDB
hsa-miR-3182	ARF1	miRDB
hsa-miR-320b	ARF1	miRDB
hsa-miR-320b	ARF1	miRDB
hsa-miR-320c	ARF1	miRDB
hsa-miR-516a-5p	ARF1	miRDB
hsa-miR-642b-5p	ARF1	miRDB
hsa-miR-760	ARFGEF3	miRDB
hsa-miR-192-5p	ARHGAP19	miRDB
hsa-miR-193b-3p	ARHGAP19	miRDB
hsa-miR-193b-3p	ARHGAP19	miRDB
hsa-miR-215-5p	ARHGAP19	miRDB
hsa-miR-192-5p	ARHGAP29	miRDB
hsa-miR-215-5p	ARHGAP29	miRDB
hsa-miR-1908-5p	ARHGAP31	miRDB
hsa-miR-1908-5p	ARHGAP39	miRDB
hsa-miR-425-3p	ARHGAP39	miRDB
hsa-miR-92b-5p	ARHGAP39	miRDB
hsa-miR-1908-5p	ARHGDIA	miRDB
hsa-miR-744-5p	ARHGDIA	miRDB
hsa-miR-744-5p	ARHGDIA	miRDB
hsa-miR-877-5p	ARHGDIA	miRDB
hsa-miR-34a-5p	ARHGDIB	miRDB
hsa-miR-192-5p	ARHGEF10	miRDB
hsa-miR-4741	ARHGEF18	miRDB
hsa-miR-744-5p	ARHGEF2	miRDB
hsa-miR-192-5p	ARHGEF26	miRDB
hsa-miR-215-5p	ARHGEF26	miRDB
hsa-miR-301b-3p	ARHGEF26	miRDB
hsa-miR-7705	ARHGEF26	miRDB
hsa-miR-877-5p	ARHGEF6	miRDB
hsa-miR-425-3p	ARID3A	miRDB
hsa-miR-519a-3p	ARID4B	miRDB
hsa-miR-320b	ARL10	miRDB
hsa-miR-320c	ARL10	miRDB
hsa-miR-519a-3p	ARL10	miRDB
hsa-miR-192-5p	ARL4C	miRDB
hsa-miR-215-5p	ARL4C	miRDB
hsa-miR-193b-3p	ARMC7	miRDB
hsa-miR-301b-3p	ARSA	miRDB
hsa-miR-26a-2-3p	ASB16	miRDB
hsa-miR-301b-3p	ASB16	miRDB
hsa-miR-6789-3p	ASB16	miRDB
hsa-miR-1908-5p	ASB6	miRDB
hsa-miR-1908-5p	ASB6	miRDB
hsa-miR-320b	ASB6	miRDB
hsa-miR-320c	ASB6	miRDB
hsa-miR-519a-3p	ASB6	miRDB
hsa-miR-193b-3p	ASF1B	miRDB
hsa-miR-193b-3p	ASH1L	miRDB
hsa-miR-193b-3p	ASXL1	miRDB
hsa-miR-3681-5p	ASXL1	miRDB
hsa-miR-193b-3p	ATAD3C	miRDB
hsa-miR-192-5p	ATG10	miRDB
hsa-miR-215-5p	ATG10	miRDB
hsa-miR-192-5p	ATG2A	miRDB
hsa-miR-215-5p	ATG2A	miRDB
hsa-miR-1908-5p	ATL2	miRDB
hsa-miR-142-5p	ATL3	miRDB
hsa-miR-519a-3p	ATL3	miRDB
hsa-miR-193b-3p	ATOH8	miRDB
hsa-miR-365a-5p	ATP11A	miRDB
hsa-miR-744-5p	ATP11A	miRDB
hsa-miR-142-5p	ATP13A3	miRDB
hsa-miR-193b-3p	ATP1A1	miRDB
hsa-miR-874-3p	ATP2A2	miRDB
hsa-miR-301b-3p	ATP6V1B2	miRDB
hsa-miR-301b-3p	ATP6V1B2	miRDB
hsa-miR-301b-3p	ATP6V1B2	miRDB
hsa-miR-301b-3p	ATP6V1B2	miRDB
hsa-miR-301b-3p	ATP6V1B2	miRDB
hsa-miR-3681-5p	ATP6V1F	miRDB
hsa-miR-3681-5p	ATP6V1F	miRDB
hsa-miR-3681-5p	ATP6V1F	miRDB
hsa-miR-3681-5p	ATP6V1F	miRDB
hsa-miR-769-3p	ATP6V1F	miRDB
hsa-miR-192-5p	ATRNL1	miRDB
hsa-miR-142-5p	ATXN1	miRDB
hsa-miR-3681-5p	ATXN1	miRDB
hsa-miR-3681-5p	ATXN1	miRDB
hsa-miR-874-3p	ATXN1	miRDB
hsa-miR-34a-5p	ATXN1L	miRDB
hsa-miR-34a-5p	ATXN2L	miRDB
hsa-miR-744-5p	ATXN2L	miRDB
hsa-miR-760	ATXN2L	miRDB
hsa-miR-193b-3p	ATXN7L3	miRDB
hsa-miR-1283	ATXN7L3B	miRDB
hsa-miR-130a-5p	ATXN7L3B	miRDB
hsa-miR-130a-5p	ATXN7L3B	miRDB
hsa-miR-130a-5p	ATXN7L3B	miRDB
hsa-miR-130a-5p	ATXN7L3B	miRDB
hsa-miR-130a-5p	ATXN7L3B	miRDB
hsa-miR-142-5p	ATXN7L3B	miRDB
hsa-miR-320c	ATXN7L3B	miRDB
hsa-miR-582-5p	ATXN7L3B	miRDB
hsa-miR-769-3p	ATXN7L3B	miRDB
hsa-miR-320c	AXIN1	miRDB
hsa-miR-769-3p	AXIN1	miRDB
hsa-miR-34a-5p	AXIN2	miRDB
hsa-miR-374a-3p	AXIN2	miRDB
hsa-miR-34a-5p	AXL	miRDB
hsa-miR-34a-5p	AXL	miRDB
hsa-miR-34a-5p	AXL	miRDB
hsa-miR-34a-5p	AXL	miRDB
hsa-miR-92b-5p	B3GALNT2	miRDB
hsa-miR-6789-3p	B3GALT5	miRDB
hsa-miR-192-5p	B3GNT5	miRDB
hsa-miR-215-5p	B3GNT5	miRDB
hsa-miR-34a-5p	B4GALT3	miRDB
hsa-miR-3182	BACE2	miRDB
hsa-miR-874-3p	BACE2	miRDB
hsa-miR-142-5p	BAG2	miRDB
hsa-miR-193b-3p	BAG6	miRDB
hsa-miR-34a-5p	BAG6	miRDB
hsa-miR-744-5p	BAG6	miRDB
hsa-miR-760	BAG6	miRDB
hsa-miR-6789-3p	BAIAP2L1	miRDB
hsa-miR-6500-3p	BAMBI	miRDB
hsa-miR-760	BAMBI	miRDB
hsa-miR-1908-5p	BARHL1	miRDB
hsa-miR-1908-5p	BARHL1	miRDB
hsa-miR-1908-5p	BARHL1	miRDB
hsa-miR-1908-5p	BARHL1	miRDB
hsa-miR-4741	BARHL1	miRDB
hsa-miR-4741	BARHL1	miRDB
hsa-miR-4741	BARHL1	miRDB
hsa-miR-744-5p	BARX1	miRDB
hsa-miR-744-5p	BARX1	miRDB
hsa-miR-193b-3p	BASP1	miRDB
hsa-miR-193b-3p	BAZ2A	miRDB
hsa-miR-34a-5p	BAZ2A	miRDB
hsa-miR-642a-3p	BAZ2A	miRDB
hsa-miR-642a-3p	BAZ2A	miRDB
hsa-miR-4775	BBX	miRDB
hsa-miR-519a-3p	BBX	miRDB
hsa-miR-519a-3p	BBX	miRDB
hsa-miR-519a-3p	BBX	miRDB
hsa-miR-519a-3p	BBX	miRDB
hsa-miR-522-3p	BCAR1	miRDB
hsa-miR-34a-5p	BCL10	miRDB
hsa-miR-192-5p	BCL2	miRDB
hsa-miR-192-5p	BCL2	miRDB
hsa-miR-215-5p	BCL2	miRDB
hsa-miR-34a-5p	BCL2	miRDB
hsa-miR-34a-5p	BCL2	miRDB
hsa-miR-34a-5p	BCL2	miRDB
hsa-miR-34a-5p	BCL2	miRDB
hsa-miR-34a-5p	BCL2	miRDB
hsa-miR-34a-5p	BCL2	miRDB
hsa-miR-34a-5p	BCL2	miRDB
hsa-miR-34a-5p	BCL2	miRDB
hsa-miR-34a-5p	BCL2	miRDB
hsa-miR-34a-5p	BCL2	miRDB
hsa-miR-34a-5p	BCL2	miRDB
hsa-miR-34a-5p	BCL2	miRDB
hsa-miR-34a-5p	BCL2	miRDB
hsa-miR-34a-5p	BCL2	miRDB
hsa-miR-34a-5p	BCL2	miRDB
hsa-miR-34a-5p	BCL2	miRDB
hsa-miR-192-5p	BCL2L11	miRDB
hsa-miR-192-5p	BCL2L11	miRDB
hsa-miR-192-5p	BCL2L11	miRDB
hsa-miR-192-5p	BCL2L11	miRDB
hsa-miR-192-5p	BCL2L11	miRDB
hsa-miR-192-5p	BCL2L11	miRDB
hsa-miR-215-5p	BCL2L11	miRDB
hsa-miR-215-5p	BCL2L11	miRDB
hsa-miR-215-5p	BCL2L11	miRDB
hsa-miR-215-5p	BCL2L11	miRDB
hsa-miR-215-5p	BCL2L11	miRDB
hsa-miR-215-5p	BCL2L11	miRDB
hsa-miR-301b-3p	BCL2L11	miRDB
hsa-miR-34a-5p	BCL2L11	miRDB
hsa-miR-92b-5p	BCL2L11	miRDB
hsa-miR-320b	BCL7B	miRDB
hsa-miR-320b	BCL7B	miRDB
hsa-miR-320c	BCL7B	miRDB
hsa-miR-320c	BCL7B	miRDB
hsa-miR-4741	BCL7B	miRDB
hsa-miR-92b-5p	BCL7B	miRDB
hsa-miR-193b-3p	BCL9L	miRDB
hsa-miR-320b	BCL9L	miRDB
hsa-miR-642b-5p	BCL9L	miRDB
hsa-miR-663b	BCL9L	miRDB
hsa-miR-142-5p	BCOR	miRDB
hsa-miR-192-5p	BCOR	miRDB
hsa-miR-215-5p	BCOR	miRDB
hsa-miR-744-5p	BCR	miRDB
hsa-miR-452-5p	BEND6	miRDB
hsa-miR-192-5p	BICD1	miRDB
hsa-miR-193b-3p	BICD2	miRDB
hsa-miR-4700-3p	BICD2	miRDB
hsa-miR-519a-3p	BICD2	miRDB
hsa-miR-193b-3p	BICRA	miRDB
hsa-miR-582-5p	BICRA	miRDB
hsa-miR-92b-5p	BICRA	miRDB
hsa-miR-192-5p	BICRAL	miRDB
hsa-miR-374a-3p	BLMH	miRDB
hsa-miR-301b-3p	BMP3	miRDB
hsa-miR-34a-5p	BMP3	miRDB
hsa-miR-34a-5p	BMP7	miRDB
hsa-miR-192-5p	BMPR2	miRDB
hsa-miR-215-5p	BMPR2	miRDB
hsa-miR-452-5p	BMPR2	miRDB
hsa-miR-561-5p	BRAP	miRDB
hsa-miR-6500-3p	BRAP	miRDB
hsa-miR-192-5p	BRD3	miRDB
hsa-miR-6789-3p	BRSK2	miRDB
hsa-miR-130a-5p	BSDC1	miRDB
hsa-miR-301b-3p	BTBD3	miRDB
hsa-miR-301b-3p	BTBD3	miRDB
hsa-miR-301b-3p	BTBD3	miRDB
hsa-miR-301b-3p	BTBD3	miRDB
hsa-miR-301b-3p	BTBD3	miRDB
hsa-miR-301b-3p	BTBD3	miRDB
hsa-miR-301b-3p	BTBD3	miRDB
hsa-miR-663b	BTBD3	miRDB
hsa-miR-4700-3p	BTBD9	miRDB
hsa-miR-192-5p	BTNL9	miRDB
hsa-miR-1908-5p	C10orf95	miRDB
hsa-miR-642b-5p	C14orf180	miRDB
hsa-miR-3679-5p	C1orf109	miRDB
hsa-miR-192-5p	C1orf198	miRDB
hsa-miR-215-5p	C1orf198	miRDB
hsa-miR-192-5p	C1QTNF3	miRDB
hsa-miR-215-5p	C1QTNF3	miRDB
hsa-miR-760	C1QTNF6	miRDB
hsa-miR-365a-5p	C1RL	miRDB
hsa-miR-4775	C21orf58	miRDB
hsa-miR-193b-3p	C2CD2	miRDB
hsa-miR-320b	C2CD2	miRDB
hsa-miR-320c	C2CD2	miRDB
hsa-miR-192-5p	C2orf49	miRDB
hsa-miR-3681-5p	C3orf62	miRDB
hsa-miR-489-3p	C4orf50	miRDB
hsa-miR-192-5p	C6orf132	miRDB
hsa-miR-215-5p	C6orf132	miRDB
hsa-miR-193b-3p	C6orf47	miRDB
hsa-miR-192-5p	C6orf62	miRDB
hsa-miR-744-5p	C6orf62	miRDB
hsa-miR-3679-5p	C8orf33	miRDB
hsa-miR-744-5p	C8orf33	miRDB
hsa-miR-422a	CAB39	miRDB
hsa-miR-4700-3p	CAB39	miRDB
hsa-miR-877-5p	CAB39	miRDB
hsa-miR-192-5p	CAB39L	miRDB
hsa-miR-193b-3p	CACFD1	miRDB
hsa-miR-642b-5p	CACNA1A	miRDB
hsa-miR-744-5p	CACNA1A	miRDB
hsa-miR-642a-3p	CACNA1B	miRDB
hsa-miR-34a-5p	CACNB3	miRDB
hsa-miR-3182	CACNG8	miRDB
hsa-miR-422a	CACNG8	miRDB
hsa-miR-6500-3p	CACNG8	miRDB
hsa-miR-92b-5p	CACNG8	miRDB
hsa-miR-192-5p	CADM1	miRDB
hsa-miR-489-3p	CADM2	miRDB
hsa-miR-192-5p	CADPS2	miRDB
hsa-miR-215-5p	CADPS2	miRDB
hsa-miR-34a-5p	CALD1	miRDB
hsa-miR-145-5p	CAMK1D	miRDB
hsa-miR-522-3p	CAMK2N1	miRDB
hsa-miR-874-3p	CAMKV	miRDB
hsa-miR-877-5p	CAMSAP1	miRDB
hsa-miR-34a-5p	CAMTA1	miRDB
hsa-miR-192-5p	CAND1	miRDB
hsa-miR-215-5p	CAND1	miRDB
hsa-miR-374a-3p	CAND1	miRDB
hsa-miR-4700-3p	CAND1	miRDB
hsa-miR-34a-5p	CAPN1	miRDB
hsa-miR-142-5p	CAPN15	miRDB
hsa-miR-193b-3p	CAPN15	miRDB
hsa-miR-744-5p	CAPN15	miRDB
hsa-miR-34a-5p	CAPZB	miRDB
hsa-miR-582-5p	CAPZB	miRDB
hsa-miR-4700-3p	CARM1	miRDB
hsa-miR-193b-3p	CASC3	miRDB
hsa-miR-877-5p	CASC3	miRDB
hsa-miR-452-5p	CASD1	miRDB
hsa-miR-34a-5p	CASP1	miRDB
hsa-miR-6500-3p	CASTOR2	miRDB
hsa-miR-877-5p	CASTOR2	miRDB
hsa-miR-192-5p	CAV1	miRDB
hsa-miR-937-3p	CBFA2T3	miRDB
hsa-miR-145-5p	CBFB	miRDB
hsa-miR-145-5p	CBFB	miRDB
hsa-miR-193b-3p	CBS	miRDB
hsa-miR-874-3p	CBX2	miRDB
hsa-miR-874-3p	CBX6	miRDB
hsa-miR-519a-3p	CBX8	miRDB
hsa-miR-760	CCAR2	miRDB
hsa-miR-744-5p	CCDC106	miRDB
hsa-miR-365a-5p	CCDC117	miRDB
hsa-miR-301b-3p	CCDC137	miRDB
hsa-miR-452-5p	CCDC137	miRDB
hsa-miR-519a-3p	CCDC137	miRDB
hsa-miR-26a-2-3p	CCDC149	miRDB
hsa-miR-519a-3p	CCDC71L	miRDB
hsa-miR-519a-3p	CCDC71L	miRDB
hsa-miR-6500-3p	CCDC71L	miRDB
hsa-miR-145-5p	CCDC80	miRDB
hsa-miR-145-5p	CCDC85C	miRDB
hsa-miR-561-5p	CCDC93	miRDB
hsa-miR-142-5p	CCND1	miRDB
hsa-miR-142-5p	CCND1	miRDB
hsa-miR-142-5p	CCND1	miRDB
hsa-miR-142-5p	CCND1	miRDB
hsa-miR-142-5p	CCND1	miRDB
hsa-miR-142-5p	CCND1	miRDB
hsa-miR-142-5p	CCND1	miRDB
hsa-miR-142-5p	CCND1	miRDB
hsa-miR-193b-3p	CCND1	miRDB
hsa-miR-193b-3p	CCND1	miRDB
hsa-miR-193b-3p	CCND1	miRDB
hsa-miR-193b-3p	CCND1	miRDB
hsa-miR-193b-3p	CCND1	miRDB
hsa-miR-193b-3p	CCND1	miRDB
hsa-miR-34a-5p	CCND1	miRDB
hsa-miR-34a-5p	CCND1	miRDB
hsa-miR-34a-5p	CCND1	miRDB
hsa-miR-34a-5p	CCND1	miRDB
hsa-miR-34a-5p	CCND1	miRDB
hsa-miR-6500-3p	CCND1	miRDB
hsa-miR-6500-3p	CCND1	miRDB
hsa-miR-6500-3p	CCND1	miRDB
hsa-miR-6500-3p	CCND1	miRDB
hsa-miR-6500-3p	CCND1	miRDB
hsa-miR-653-3p	CCND1	miRDB
hsa-miR-95-3p	CCND1	miRDB
hsa-miR-95-3p	CCND1	miRDB
hsa-miR-95-3p	CCND1	miRDB
hsa-miR-95-3p	CCND1	miRDB
hsa-miR-95-3p	CCND1	miRDB
hsa-miR-95-3p	CCND1	miRDB
hsa-miR-95-3p	CCND1	miRDB
hsa-miR-192-5p	CCNE1	miRDB
hsa-miR-215-5p	CCNE1	miRDB
hsa-miR-3681-5p	CCNF	miRDB
hsa-miR-4741	CCNF	miRDB
hsa-miR-582-5p	CCNF	miRDB
hsa-miR-582-5p	CCNF	miRDB
hsa-miR-192-5p	CCNY	miRDB
hsa-miR-193b-3p	CCNY	miRDB
hsa-miR-215-5p	CCNY	miRDB
hsa-miR-744-5p	CCNY	miRDB
hsa-miR-3182	CCR5	miRDB
hsa-miR-522-3p	CCSER2	miRDB
hsa-miR-6500-3p	CCSER2	miRDB
hsa-miR-582-5p	CD180	miRDB
hsa-miR-6500-3p	CD180	miRDB
hsa-miR-145-5p	CD28	miRDB
hsa-miR-769-3p	CD4	miRDB
hsa-miR-877-5p	CD4	miRDB
hsa-miR-365a-5p	CD99	miRDB
hsa-miR-6789-3p	CD99	miRDB
hsa-miR-34a-5p	CDC23	miRDB
hsa-miR-192-5p	CDC25A	miRDB
hsa-miR-193b-3p	CDC25A	miRDB
hsa-miR-34a-5p	CDC25A	miRDB
hsa-miR-642a-3p	CDC25B	miRDB
hsa-miR-744-5p	CDC25B	miRDB
hsa-miR-192-5p	CDCA4	miRDB
hsa-miR-193b-3p	CDCA4	miRDB
hsa-miR-215-5p	CDCA4	miRDB
hsa-miR-301b-3p	CDCA4	miRDB
hsa-miR-519a-3p	CDCA4	miRDB
hsa-miR-92b-5p	CDCA4	miRDB
hsa-miR-193b-3p	CDCA5	miRDB
hsa-miR-145-5p	CDH2	miRDB
hsa-miR-145-5p	CDH2	miRDB
hsa-miR-193b-3p	CDK12	miRDB
hsa-miR-744-5p	CDK12	miRDB
hsa-miR-192-5p	CDK14	miRDB
hsa-miR-215-5p	CDK14	miRDB
hsa-miR-744-5p	CDK16	miRDB
hsa-miR-874-3p	CDK16	miRDB
hsa-miR-193b-3p	CDK17	miRDB
hsa-miR-145-5p	CDKN1A	miRDB
hsa-miR-145-5p	CDKN1A	miRDB
hsa-miR-1908-5p	CDKN1A	miRDB
hsa-miR-4700-3p	CDKN1A	miRDB
hsa-miR-519a-3p	CDKN1A	miRDB
hsa-miR-519a-3p	CDKN1A	miRDB
hsa-miR-582-5p	CDKN1A	miRDB
hsa-miR-582-5p	CDKN1A	miRDB
hsa-miR-642a-3p	CDKN1A	miRDB
hsa-miR-95-3p	CDKN1A	miRDB
hsa-miR-192-5p	CDKN2A	miRDB
hsa-miR-215-5p	CDKN2A	miRDB
hsa-miR-34a-5p	CDKN2A	miRDB
hsa-miR-192-5p	CDKN2D	miRDB
hsa-miR-215-5p	CDKN2D	miRDB
hsa-miR-192-5p	CDON	miRDB
hsa-miR-34a-5p	CDON	miRDB
hsa-miR-877-5p	CDR2L	miRDB
hsa-miR-744-5p	CEBPA	miRDB
hsa-miR-34a-5p	CEBPB	miRDB
hsa-miR-374a-3p	CEBPB	miRDB
hsa-miR-877-5p	CECR2	miRDB
hsa-miR-130a-5p	CELF1	miRDB
hsa-miR-4741	CELF1	miRDB
hsa-miR-519a-3p	CELF1	miRDB
hsa-miR-877-5p	CELF1	miRDB
hsa-miR-95-3p	CELF2	miRDB
hsa-miR-95-3p	CELF2	miRDB
hsa-miR-6500-3p	CELSR3	miRDB
hsa-miR-192-5p	CEP128	miRDB
hsa-miR-193b-3p	CEP128	miRDB
hsa-miR-215-5p	CEP128	miRDB
hsa-miR-193b-3p	CEP41	miRDB
hsa-miR-4700-3p	CEP89	miRDB
hsa-miR-7705	CEP89	miRDB
hsa-miR-142-5p	CEP97	miRDB
hsa-miR-3681-5p	CEP97	miRDB
hsa-miR-519a-3p	CEP97	miRDB
hsa-miR-6500-3p	CEP97	miRDB
hsa-miR-6500-3p	CEP97	miRDB
hsa-miR-6500-3p	CEP97	miRDB
hsa-miR-7705	CEP97	miRDB
hsa-miR-142-5p	CERCAM	miRDB
hsa-miR-301b-3p	CERCAM	miRDB
hsa-miR-519a-3p	CERCAM	miRDB
hsa-miR-6500-3p	CERS4	miRDB
hsa-miR-760	CERS4	miRDB
hsa-miR-192-5p	CFL2	miRDB
hsa-miR-215-5p	CFL2	miRDB
hsa-miR-301b-3p	CFL2	miRDB
hsa-miR-519a-3p	CFL2	miRDB
hsa-miR-34a-5p	CFLAR	miRDB
hsa-miR-145-5p	CFTR	miRDB
hsa-miR-192-5p	CHCHD5	miRDB
hsa-miR-215-5p	CHCHD5	miRDB
hsa-miR-193b-3p	CHD4	miRDB
hsa-miR-193b-3p	CHD4	miRDB
hsa-miR-744-5p	CHD5	miRDB
hsa-miR-192-5p	CHDH	miRDB
hsa-miR-193b-3p	CHDH	miRDB
hsa-miR-4775	CHDH	miRDB
hsa-miR-301b-3p	CHERP	miRDB
hsa-miR-34a-5p	CHERP	miRDB
hsa-miR-519a-3p	CHERP	miRDB
hsa-miR-744-5p	CHERP	miRDB
hsa-miR-760	CHERP	miRDB
hsa-miR-4775	CHRNB1	miRDB
hsa-miR-192-5p	CHST12	miRDB
hsa-miR-215-5p	CHST12	miRDB
hsa-miR-193b-3p	CIAO1	miRDB
hsa-miR-193b-3p	CIAO1	miRDB
hsa-miR-365a-5p	CIAO1	miRDB
hsa-miR-192-5p	CIB2	miRDB
hsa-miR-215-5p	CIB2	miRDB
hsa-miR-653-3p	CILP2	miRDB
hsa-miR-34a-5p	CKAP5	miRDB
hsa-miR-744-5p	CKB	miRDB
hsa-miR-1908-5p	CLCN7	miRDB
hsa-miR-769-3p	CLCN7	miRDB
hsa-miR-4741	CLDN4	miRDB
hsa-miR-522-3p	CLDN4	miRDB
hsa-miR-193b-3p	CLIC4	miRDB
hsa-miR-301b-3p	CLIC4	miRDB
hsa-miR-301b-3p	CLIC4	miRDB
hsa-miR-519a-3p	CLIC4	miRDB
hsa-miR-519a-3p	CLIC4	miRDB
hsa-miR-192-5p	CLSTN1	miRDB
hsa-miR-193b-3p	CLSTN1	miRDB
hsa-miR-215-5p	CLSTN1	miRDB
hsa-miR-34a-5p	CLTB	miRDB
hsa-miR-744-5p	CLUH	miRDB
hsa-miR-7705	CMBL	miRDB
hsa-miR-192-5p	CMPK1	miRDB
hsa-miR-215-5p	CMPK1	miRDB
hsa-miR-34a-5p	CMPK1	miRDB
hsa-miR-519a-3p	CMPK1	miRDB
hsa-miR-519a-3p	CMPK1	miRDB
hsa-miR-519a-3p	CMPK1	miRDB
hsa-miR-874-3p	CMPK1	miRDB
hsa-miR-874-3p	CMPK1	miRDB
hsa-miR-192-5p	CMPK2	miRDB
hsa-miR-1283	CMTM4	miRDB
hsa-miR-4700-3p	CMTM4	miRDB
hsa-miR-193b-3p	CMTR1	miRDB
hsa-miR-769-3p	CNGA2	miRDB
hsa-miR-769-3p	CNGA2	miRDB
hsa-miR-130a-5p	CNN2	miRDB
hsa-miR-744-5p	CNN2	miRDB
hsa-miR-663b	CNNM3	miRDB
hsa-miR-760	CNNM4	miRDB
hsa-miR-769-3p	CNNM4	miRDB
hsa-miR-301b-3p	CNOT2	miRDB
hsa-miR-301b-3p	CNOT4	miRDB
hsa-miR-301b-3p	CNOT4	miRDB
hsa-miR-301b-3p	CNOT4	miRDB
hsa-miR-34a-5p	CNOT4	miRDB
hsa-miR-34a-5p	CNOT4	miRDB
hsa-miR-34a-5p	CNOT4	miRDB
hsa-miR-34a-5p	CNOT4	miRDB
hsa-miR-519a-3p	CNOT4	miRDB
hsa-miR-519a-3p	CNOT4	miRDB
hsa-miR-519a-3p	CNOT4	miRDB
hsa-miR-760	COASY	miRDB
hsa-miR-3182	COL19A1	miRDB
hsa-miR-4741	COL1A1	miRDB
hsa-miR-6500-3p	COL22A1	miRDB
hsa-miR-145-5p	COL5A1	miRDB
hsa-miR-744-5p	COL5A1	miRDB
hsa-miR-877-5p	COLEC12	miRDB
hsa-miR-744-5p	COLGALT1	miRDB
hsa-miR-365a-5p	COMMD2	miRDB
hsa-miR-34a-5p	COPZ1	miRDB
hsa-miR-34a-5p	CORO1B	miRDB
hsa-miR-760	CORO1B	miRDB
hsa-miR-769-3p	COX19	miRDB
hsa-miR-769-3p	COX19	miRDB
hsa-miR-301b-3p	COX20	miRDB
hsa-miR-34a-5p	CPEB3	miRDB
hsa-miR-34a-5p	CPEB3	miRDB
hsa-miR-145-5p	CPEB4	miRDB
hsa-miR-874-3p	CPEB4	miRDB
hsa-miR-937-3p	CPOX	miRDB
hsa-miR-1283	CPSF6	miRDB
hsa-miR-192-5p	CPSF6	miRDB
hsa-miR-215-5p	CPSF6	miRDB
hsa-miR-34a-5p	CPT2	miRDB
hsa-miR-34a-5p	CRABP2	miRDB
hsa-miR-145-5p	CRAMP1	miRDB
hsa-miR-193b-3p	CRAMP1	miRDB
hsa-miR-4775	CRAMP1	miRDB
hsa-miR-142-5p	CREBRF	miRDB
hsa-miR-3182	CREBRF	miRDB
hsa-miR-3182	CREBRF	miRDB
hsa-miR-320b	CREBRF	miRDB
hsa-miR-320c	CREBRF	miRDB
hsa-miR-519a-3p	CREBRF	miRDB
hsa-miR-522-3p	CREBRF	miRDB
hsa-miR-192-5p	CREBZF	miRDB
hsa-miR-215-5p	CREBZF	miRDB
hsa-miR-3182	CRISPLD2	miRDB
hsa-miR-142-5p	CRK	miRDB
hsa-miR-192-5p	CRK	miRDB
hsa-miR-215-5p	CRK	miRDB
hsa-miR-320b	CRK	miRDB
hsa-miR-320c	CRK	miRDB
hsa-miR-130a-5p	CRLS1	miRDB
hsa-miR-145-5p	CRYBG1	miRDB
hsa-miR-34a-5p	CRYBG1	miRDB
hsa-miR-192-5p	CRYBG3	miRDB
hsa-miR-215-5p	CRYBG3	miRDB
hsa-miR-1908-5p	CSK	miRDB
hsa-miR-92b-5p	CSK	miRDB
hsa-miR-193b-3p	CTC1	miRDB
hsa-miR-193b-3p	CTC1	miRDB
hsa-miR-193b-3p	CTC1	miRDB
hsa-miR-193b-3p	CTC1	miRDB
hsa-miR-193b-3p	CTC1	miRDB
hsa-miR-193b-3p	CTC1	miRDB
hsa-miR-193b-3p	CTC1	miRDB
hsa-miR-193b-3p	CTC1	miRDB
hsa-miR-874-3p	CTC1	miRDB
hsa-miR-192-5p	CTCF	miRDB
hsa-miR-215-5p	CTCF	miRDB
hsa-miR-193b-3p	CTDP1	miRDB
hsa-miR-522-3p	CTDSP1	miRDB
hsa-miR-193b-3p	CTDSP2	miRDB
hsa-miR-34a-5p	CTIF	miRDB
hsa-miR-744-5p	CTNNA1	miRDB
hsa-miR-769-3p	CTNNA1	miRDB
hsa-miR-34a-5p	CTNNB1	miRDB
hsa-miR-744-5p	CTNNB1	miRDB
hsa-miR-145-5p	CTNND1	miRDB
hsa-miR-145-5p	CTNND1	miRDB
hsa-miR-192-5p	CTPS2	miRDB
hsa-miR-320b	CTRC	miRDB
hsa-miR-320b	CTRC	miRDB
hsa-miR-320c	CTRC	miRDB
hsa-miR-320c	CTRC	miRDB
hsa-miR-4775	CTSB	miRDB
hsa-miR-4775	CTSB	miRDB
hsa-miR-1908-5p	CTTN	miRDB
hsa-miR-34a-5p	CTTN	miRDB
hsa-miR-4775	CTU1	miRDB
hsa-miR-192-5p	CUL3	miRDB
hsa-miR-301b-3p	CUL3	miRDB
hsa-miR-301b-3p	CUL3	miRDB
hsa-miR-519a-3p	CUL3	miRDB
hsa-miR-519a-3p	CUL3	miRDB
hsa-miR-193b-3p	CUL4A	miRDB
hsa-miR-192-5p	CUL5	miRDB
hsa-miR-215-5p	CUL5	miRDB
hsa-miR-3182	CXXC5	miRDB
hsa-miR-34a-5p	CYB5B	miRDB
hsa-miR-744-5p	CYB5R3	miRDB
hsa-miR-34a-5p	CYBB	miRDB
hsa-miR-193b-3p	CYFIP1	miRDB
hsa-miR-3679-5p	CYGB	miRDB
hsa-miR-7705	CYGB	miRDB
hsa-miR-663b	CYP11A1	miRDB
hsa-miR-452-5p	CYP1A1	miRDB
hsa-miR-145-5p	CYP2C19	miRDB
hsa-miR-145-5p	CYP2C19	miRDB
hsa-miR-145-5p	CYP2C19	miRDB
hsa-miR-145-5p	CYP2C19	miRDB
hsa-miR-874-3p	CYP2C19	miRDB
hsa-miR-874-3p	CYP2C19	miRDB
hsa-miR-874-3p	CYP2C19	miRDB
hsa-miR-874-3p	CYP2C19	miRDB
hsa-miR-192-5p	CYP4V2	miRDB
hsa-miR-193b-3p	CYTH1	miRDB
hsa-miR-34a-5p	CYTH1	miRDB
hsa-miR-1908-5p	CYTH2	miRDB
hsa-miR-6789-3p	CYTH2	miRDB
hsa-miR-6789-3p	CYTH2	miRDB
hsa-miR-744-5p	CYTH2	miRDB
hsa-miR-34a-5p	D2HGDH	miRDB
hsa-miR-193b-3p	DACT2	miRDB
hsa-miR-193b-3p	DAGLB	miRDB
hsa-miR-301b-3p	DAPK1	miRDB
hsa-miR-34a-5p	DAPK1	miRDB
hsa-miR-193b-3p	DAZAP1	miRDB
hsa-miR-192-5p	DBF4B	miRDB
hsa-miR-215-5p	DBF4B	miRDB
hsa-miR-653-3p	DBN1	miRDB
hsa-miR-192-5p	DBT	miRDB
hsa-miR-215-5p	DBT	miRDB
hsa-miR-192-5p	DCBLD2	miRDB
hsa-miR-301b-3p	DCBLD2	miRDB
hsa-miR-519a-3p	DCBLD2	miRDB
hsa-miR-193b-3p	DDAH1	miRDB
hsa-miR-34a-5p	DDAH1	miRDB
hsa-miR-3681-5p	DDAH1	miRDB
hsa-miR-4775	DDAH1	miRDB
hsa-miR-663b	DDN	miRDB
hsa-miR-519a-3p	DDR2	miRDB
hsa-miR-744-5p	DDX11	miRDB
hsa-miR-145-5p	DDX17	miRDB
hsa-miR-744-5p	DDX17	miRDB
hsa-miR-192-5p	DDX3X	miRDB
hsa-miR-192-5p	DDX3X	miRDB
hsa-miR-215-5p	DDX3X	miRDB
hsa-miR-3679-5p	DDX3X	miRDB
hsa-miR-3679-5p	DDX3X	miRDB
hsa-miR-653-3p	DDX3X	miRDB
hsa-miR-653-3p	DDX3X	miRDB
hsa-miR-192-5p	DDX54	miRDB
hsa-miR-744-5p	DDX54	miRDB
hsa-miR-192-5p	DEAF1	miRDB
hsa-miR-215-5p	DEAF1	miRDB
hsa-miR-142-5p	DEGS1	miRDB
hsa-miR-192-5p	DEGS1	miRDB
hsa-miR-215-5p	DEGS1	miRDB
hsa-miR-34a-5p	DEGS1	miRDB
hsa-miR-192-5p	DENND1A	miRDB
hsa-miR-193b-3p	DENND4B	miRDB
hsa-miR-192-5p	DEPDC1	miRDB
hsa-miR-215-5p	DEPDC1	miRDB
hsa-miR-301b-3p	DEPDC1	miRDB
hsa-miR-145-5p	DFFA	miRDB
hsa-miR-34a-5p	DFFA	miRDB
hsa-miR-877-5p	DGKD	miRDB
hsa-miR-365a-5p	DGKE	miRDB
hsa-miR-34a-5p	DGKZ	miRDB
hsa-miR-142-5p	DHODH	miRDB
hsa-miR-1908-5p	DHTKD1	miRDB
hsa-miR-193b-3p	DHX37	miRDB
hsa-miR-192-5p	DICER1	miRDB
hsa-miR-192-5p	DICER1	miRDB
hsa-miR-215-5p	DICER1	miRDB
hsa-miR-301b-3p	DICER1	miRDB
hsa-miR-301b-3p	DICER1	miRDB
hsa-miR-301b-3p	DICER1	miRDB
hsa-miR-301b-3p	DICER1	miRDB
hsa-miR-519a-3p	DICER1	miRDB
hsa-miR-519a-3p	DICER1	miRDB
hsa-miR-519a-3p	DICER1	miRDB
hsa-miR-582-5p	DICER1	miRDB
hsa-miR-582-5p	DICER1	miRDB
hsa-miR-582-5p	DIDO1	miRDB
hsa-miR-582-5p	DIDO1	miRDB
hsa-miR-744-5p	DIDO1	miRDB
hsa-miR-192-5p	DIS3L	miRDB
hsa-miR-215-5p	DIS3L	miRDB
hsa-miR-582-5p	DIXDC1	miRDB
hsa-miR-4775	DKK3	miRDB
hsa-miR-192-5p	DLG5	miRDB
hsa-miR-215-5p	DLG5	miRDB
hsa-miR-301b-3p	DLG5	miRDB
hsa-miR-301b-3p	DLG5	miRDB
hsa-miR-301b-3p	DLG5	miRDB
hsa-miR-519a-3p	DLG5	miRDB
hsa-miR-519a-3p	DLG5	miRDB
hsa-miR-519a-3p	DLG5	miRDB
hsa-miR-92b-5p	DLST	miRDB
hsa-miR-193b-3p	DLX1	miRDB
hsa-miR-4741	DMRT2	miRDB
hsa-miR-193b-3p	DNAJA3	miRDB
hsa-miR-192-5p	DNAJB5	miRDB
hsa-miR-215-5p	DNAJB5	miRDB
hsa-miR-192-5p	DNAJB9	miRDB
hsa-miR-193b-3p	DNAJB9	miRDB
hsa-miR-193b-3p	DNAJB9	miRDB
hsa-miR-193b-3p	DNAJB9	miRDB
hsa-miR-215-5p	DNAJB9	miRDB
hsa-miR-3679-5p	DNAJB9	miRDB
hsa-miR-3679-5p	DNAJB9	miRDB
hsa-miR-3679-5p	DNAJB9	miRDB
hsa-miR-519a-3p	DNAJB9	miRDB
hsa-miR-519a-3p	DNAJB9	miRDB
hsa-miR-519a-3p	DNAJB9	miRDB
hsa-miR-519a-3p	DNAJB9	miRDB
hsa-miR-519a-3p	DNAJB9	miRDB
hsa-miR-519a-3p	DNAJB9	miRDB
hsa-miR-519a-3p	DNAJB9	miRDB
hsa-miR-877-5p	DNAJB9	miRDB
hsa-miR-4775	DNAJC10	miRDB
hsa-miR-130a-5p	DNAJC21	miRDB
hsa-miR-192-5p	DNAJC3	miRDB
hsa-miR-34a-5p	DNAJC5	miRDB
hsa-miR-320b	DNASE2	miRDB
hsa-miR-760	DNPEP	miRDB
hsa-miR-34a-5p	DOCK3	miRDB
hsa-miR-130a-5p	DOCK4	miRDB
hsa-miR-130a-5p	DOCK4	miRDB
hsa-miR-452-5p	DOT1L	miRDB
hsa-miR-1908-5p	DPF1	miRDB
hsa-miR-744-5p	DPF1	miRDB
hsa-miR-193b-3p	DPH1	miRDB
hsa-miR-519a-3p	DPP8	miRDB
hsa-miR-582-5p	DPY19L1	miRDB
hsa-miR-34a-5p	DSP	miRDB
hsa-miR-192-5p	DST	miRDB
hsa-miR-215-5p	DST	miRDB
hsa-miR-192-5p	DSTYK	miRDB
hsa-miR-301b-3p	DSTYK	miRDB
hsa-miR-301b-3p	DSTYK	miRDB
hsa-miR-1908-5p	DUSP14	miRDB
hsa-miR-192-5p	DUSP16	miRDB
hsa-miR-192-5p	DUSP18	miRDB
hsa-miR-215-5p	DUSP18	miRDB
hsa-miR-301b-3p	DUSP18	miRDB
hsa-miR-744-5p	DUSP18	miRDB
hsa-miR-142-5p	DUSP2	miRDB
hsa-miR-142-5p	DUSP2	miRDB
hsa-miR-874-3p	DUSP4	miRDB
hsa-miR-145-5p	DUSP6	miRDB
hsa-miR-760	DUSP7	miRDB
hsa-miR-95-3p	DUSP8	miRDB
hsa-miR-744-5p	DVL1	miRDB
hsa-miR-192-5p	DYRK1A	miRDB
hsa-miR-215-5p	DYRK1A	miRDB
hsa-miR-522-3p	DYRK1A	miRDB
hsa-miR-522-3p	DYRK1A	miRDB
hsa-miR-522-3p	DYRK1A	miRDB
hsa-miR-320c	DYRK1B	miRDB
hsa-miR-193b-3p	DYRK2	miRDB
hsa-miR-4775	DYRK2	miRDB
hsa-miR-582-5p	DYRK2	miRDB
hsa-miR-3182	DZIP1L	miRDB
hsa-miR-193b-3p	E2F1	miRDB
hsa-miR-34a-5p	E2F1	miRDB
hsa-miR-34a-5p	E2F1	miRDB
hsa-miR-34a-5p	E2F1	miRDB
hsa-miR-34a-5p	E2F1	miRDB
hsa-miR-193b-3p	E2F2	miRDB
hsa-miR-192-5p	E2F5	miRDB
hsa-miR-34a-5p	E2F5	miRDB
hsa-miR-192-5p	EAF1	miRDB
hsa-miR-215-5p	EAF1	miRDB
hsa-miR-877-5p	ECEL1	miRDB
hsa-miR-193b-3p	EEFSEC	miRDB
hsa-miR-142-5p	EFCAB14	miRDB
hsa-miR-142-5p	EFCAB14	miRDB
hsa-miR-519a-3p	EFCAB14	miRDB
hsa-miR-519a-3p	EFCAB14	miRDB
hsa-miR-193b-3p	EFHD1	miRDB
hsa-miR-34a-5p	EFHD2	miRDB
hsa-miR-142-5p	EFNA5	miRDB
hsa-miR-34a-5p	EFNB1	miRDB
hsa-miR-34a-5p	EFNB1	miRDB
hsa-miR-193b-3p	EFS	miRDB
hsa-miR-452-5p	EGLN1	miRDB
hsa-miR-522-3p	EGLN1	miRDB
hsa-miR-34a-5p	EHD1	miRDB
hsa-miR-320b	EHMT2	miRDB
hsa-miR-192-5p	EIF2AK3	miRDB
hsa-miR-215-5p	EIF2AK3	miRDB
hsa-miR-193b-3p	EIF4B	miRDB
hsa-miR-193b-3p	EIF4B	miRDB
hsa-miR-760	EIF4EBP2	miRDB
hsa-miR-34a-5p	EIF4G1	miRDB
hsa-miR-744-5p	EIF4G1	miRDB
hsa-miR-582-5p	EIF4G2	miRDB
hsa-miR-582-5p	EIF4G2	miRDB
hsa-miR-4741	EIF5AL1	miRDB
hsa-miR-760	EIF5AL1	miRDB
hsa-miR-452-5p	EIPR1	miRDB
hsa-miR-519a-3p	ELAVL1	miRDB
hsa-miR-522-3p	ELAVL1	miRDB
hsa-miR-374a-3p	ELAVL3	miRDB
hsa-miR-582-5p	ELAVL3	miRDB
hsa-miR-877-5p	ELF4	miRDB
hsa-miR-663b	ELFN2	miRDB
hsa-miR-4741	ELK1	miRDB
hsa-miR-142-5p	ELK4	miRDB
hsa-miR-142-5p	ELK4	miRDB
hsa-miR-3681-5p	ELK4	miRDB
hsa-miR-769-3p	ELL	miRDB
hsa-miR-192-5p	ELOVL5	miRDB
hsa-miR-215-5p	ELOVL5	miRDB
hsa-miR-192-5p	EMB	miRDB
hsa-miR-769-3p	EMB	miRDB
hsa-miR-192-5p	EMC1	miRDB
hsa-miR-193b-3p	EMC1	miRDB
hsa-miR-215-5p	EMC1	miRDB
hsa-miR-193b-3p	EMC6	miRDB
hsa-miR-3182	EMCN	miRDB
hsa-miR-769-3p	EMILIN3	miRDB
hsa-miR-192-5p	EML1	miRDB
hsa-miR-215-5p	EML1	miRDB
hsa-miR-192-5p	EML6	miRDB
hsa-miR-215-5p	EML6	miRDB
hsa-miR-519a-3p	EMSY	miRDB
hsa-miR-519a-3p	EMSY	miRDB
hsa-miR-519a-3p	EMSY	miRDB
hsa-miR-519a-3p	EMSY	miRDB
hsa-miR-519a-3p	EMSY	miRDB
hsa-miR-130a-5p	EN2	miRDB
hsa-miR-130a-5p	EN2	miRDB
hsa-miR-744-5p	EN2	miRDB
hsa-miR-192-5p	ENC1	miRDB
hsa-miR-215-5p	ENC1	miRDB
hsa-miR-192-5p	ENDOD1	miRDB
hsa-miR-193b-3p	ENDOD1	miRDB
hsa-miR-7705	ENDOD1	miRDB
hsa-miR-7705	ENDOD1	miRDB
hsa-miR-374a-3p	ENO4	miRDB
hsa-miR-374a-3p	ENO4	miRDB
hsa-miR-6500-3p	ENO4	miRDB
hsa-miR-6500-3p	ENO4	miRDB
hsa-miR-365a-5p	ENTPD6	miRDB
hsa-miR-192-5p	ENTPD7	miRDB
hsa-miR-215-5p	ENTPD7	miRDB
hsa-miR-192-5p	EOGT	miRDB
hsa-miR-301b-3p	EOGT	miRDB
hsa-miR-301b-3p	EOGT	miRDB
hsa-miR-301b-3p	EOGT	miRDB
hsa-miR-642a-3p	EOGT	miRDB
hsa-miR-642a-3p	EOGT	miRDB
hsa-miR-642a-3p	EOGT	miRDB
hsa-miR-145-5p	EPAS1	miRDB
hsa-miR-320b	EPB41	miRDB
hsa-miR-4775	EPB41L1	miRDB
hsa-miR-3182	EPB41L4B	miRDB
hsa-miR-4700-3p	EPHX2	miRDB
hsa-miR-193b-3p	EPOP	miRDB
hsa-miR-519a-3p	EPS15L1	miRDB
hsa-miR-519a-3p	EPS15L1	miRDB
hsa-miR-519a-3p	EPS15L1	miRDB
hsa-miR-34a-5p	EPS8L2	miRDB
hsa-miR-34a-5p	ERBB2	miRDB
hsa-miR-145-5p	ERBB4	miRDB
hsa-miR-130a-5p	ERBIN	miRDB
hsa-miR-301b-3p	ERBIN	miRDB
hsa-miR-320b	ERC1	miRDB
hsa-miR-192-5p	ERCC4	miRDB
hsa-miR-192-5p	ERCC4	miRDB
hsa-miR-877-5p	ERF	miRDB
hsa-miR-192-5p	ERFE	miRDB
hsa-miR-193b-3p	ERFE	miRDB
hsa-miR-6789-3p	ERGIC1	miRDB
hsa-miR-365a-5p	ERMAP	miRDB
hsa-miR-4700-3p	ERN1	miRDB
hsa-miR-582-5p	ERO1A	miRDB
hsa-miR-374a-3p	ERP44	miRDB
hsa-miR-374a-3p	ERP44	miRDB
hsa-miR-145-5p	ESR1	miRDB
hsa-miR-192-5p	ESR1	miRDB
hsa-miR-193b-3p	ESR1	miRDB
hsa-miR-301b-3p	ESR1	miRDB
hsa-miR-519a-3p	ESR1	miRDB
hsa-miR-874-3p	ESR1	miRDB
hsa-miR-744-5p	ESS2	miRDB
hsa-miR-193b-3p	ESYT1	miRDB
hsa-miR-193b-3p	ESYT2	miRDB
hsa-miR-34a-5p	ESYT2	miRDB
hsa-miR-365a-5p	ESYT2	miRDB
hsa-miR-422a	ESYT2	miRDB
hsa-miR-130a-5p	ETNK1	miRDB
hsa-miR-142-5p	ETNK1	miRDB
hsa-miR-519a-3p	ETNK1	miRDB
hsa-miR-582-5p	ETS2	miRDB
hsa-miR-877-5p	ETS2	miRDB
hsa-miR-760	ETV3	miRDB
hsa-miR-34a-5p	EXT2	miRDB
hsa-miR-6789-3p	EXTL3	miRDB
hsa-miR-744-5p	F2R	miRDB
hsa-miR-561-5p	F2RL2	miRDB
hsa-miR-519a-3p	F3	miRDB
hsa-miR-519a-3p	F3	miRDB
hsa-miR-519a-3p	F3	miRDB
hsa-miR-519a-3p	F3	miRDB
hsa-miR-519a-3p	F3	miRDB
hsa-miR-653-3p	F8A2	miRDB
hsa-miR-653-3p	F8A3	miRDB
hsa-miR-192-5p	FAAP20	miRDB
hsa-miR-215-5p	FAAP20	miRDB
hsa-miR-4741	FADS6	miRDB
hsa-miR-142-5p	FAM107B	miRDB
hsa-miR-142-5p	FAM107B	miRDB
hsa-miR-142-5p	FAM107B	miRDB
hsa-miR-744-5p	FAM110A	miRDB
hsa-miR-192-5p	FAM110C	miRDB
hsa-miR-192-5p	FAM110C	miRDB
hsa-miR-215-5p	FAM110C	miRDB
hsa-miR-301b-3p	FAM114A1	miRDB
hsa-miR-519a-3p	FAM114A1	miRDB
hsa-miR-320b	FAM117B	miRDB
hsa-miR-320c	FAM117B	miRDB
hsa-miR-489-3p	FAM117B	miRDB
hsa-miR-192-5p	FAM136A	miRDB
hsa-miR-4775	FAM161B	miRDB
hsa-miR-744-5p	FAM171A2	miRDB
hsa-miR-192-5p	FAM189A2	miRDB
hsa-miR-215-5p	FAM189A2	miRDB
hsa-miR-760	FAM193A	miRDB
hsa-miR-192-5p	FAM199X	miRDB
hsa-miR-3182	FAM204A	miRDB
hsa-miR-193b-3p	FAM221B	miRDB
hsa-miR-130a-5p	FAM222B	miRDB
hsa-miR-192-5p	FAM241A	miRDB
hsa-miR-215-5p	FAM241A	miRDB
hsa-miR-92b-5p	FAM241A	miRDB
hsa-miR-877-5p	FAM72A	miRDB
hsa-miR-519a-3p	FAM83F	miRDB
hsa-miR-561-5p	FAM83F	miRDB
hsa-miR-1908-5p	FAM83H	miRDB
hsa-miR-1908-5p	FAM83H	miRDB
hsa-miR-1908-5p	FAM83H	miRDB
hsa-miR-4775	FAM8A1	miRDB
hsa-miR-193b-3p	FANCA	miRDB
hsa-miR-193b-3p	FARSB	miRDB
hsa-miR-3681-5p	FARSB	miRDB
hsa-miR-4775	FARSB	miRDB
hsa-miR-744-5p	FARSB	miRDB
hsa-miR-522-3p	FAT3	miRDB
hsa-miR-192-5p	FBN1	miRDB
hsa-miR-215-5p	FBN1	miRDB
hsa-miR-130a-5p	FBN2	miRDB
hsa-miR-744-5p	FBN2	miRDB
hsa-miR-4741	FBRS	miRDB
hsa-miR-320b	FBXL13	miRDB
hsa-miR-320b	FBXL13	miRDB
hsa-miR-320c	FBXL13	miRDB
hsa-miR-320c	FBXL13	miRDB
hsa-miR-4775	FBXL13	miRDB
hsa-miR-4775	FBXL13	miRDB
hsa-miR-760	FBXL16	miRDB
hsa-miR-193b-3p	FBXL18	miRDB
hsa-miR-193b-3p	FBXL19	miRDB
hsa-miR-744-5p	FBXL19	miRDB
hsa-miR-192-5p	FBXO25	miRDB
hsa-miR-215-5p	FBXO25	miRDB
hsa-miR-192-5p	FBXO31	miRDB
hsa-miR-1283	FBXO9	miRDB
hsa-miR-142-5p	FFAR4	miRDB
hsa-miR-193b-3p	FGF11	miRDB
hsa-miR-26a-2-3p	FGFBP3	miRDB
hsa-miR-561-5p	FGFR1	miRDB
hsa-miR-744-5p	FGFR1	miRDB
hsa-miR-192-5p	FHDC1	miRDB
hsa-miR-142-5p	FJX1	miRDB
hsa-miR-142-5p	FJX1	miRDB
hsa-miR-519a-3p	FJX1	miRDB
hsa-miR-519a-3p	FJX1	miRDB
hsa-miR-34a-5p	FKBP1B	miRDB
hsa-miR-489-3p	FKRP	miRDB
hsa-miR-92b-5p	FKRP	miRDB
hsa-miR-145-5p	FLI1	miRDB
hsa-miR-145-5p	FLI1	miRDB
hsa-miR-145-5p	FLI1	miRDB
hsa-miR-145-5p	FLI1	miRDB
hsa-miR-193b-3p	FLNA	miRDB
hsa-miR-301b-3p	FLYWCH2	miRDB
hsa-miR-192-5p	FNBP1	miRDB
hsa-miR-192-5p	FOS	miRDB
hsa-miR-215-5p	FOS	miRDB
hsa-miR-34a-5p	FOS	miRDB
hsa-miR-34a-5p	FOSL1	miRDB
hsa-miR-34a-5p	FOSL1	miRDB
hsa-miR-34a-5p	FOSL1	miRDB
hsa-miR-192-5p	FOXA1	miRDB
hsa-miR-215-5p	FOXA1	miRDB
hsa-miR-193b-3p	FOXC1	miRDB
hsa-miR-877-5p	FOXC1	miRDB
hsa-miR-215-5p	FOXD1	miRDB
hsa-miR-422a	FOXE1	miRDB
hsa-miR-422a	FOXG1	miRDB
hsa-miR-142-5p	FOXJ2	miRDB
hsa-miR-760	FOXJ2	miRDB
hsa-miR-92b-5p	FOXJ2	miRDB
hsa-miR-425-3p	FOXK1	miRDB
hsa-miR-425-3p	FOXK1	miRDB
hsa-miR-4741	FOXK1	miRDB
hsa-miR-561-5p	FOXK1	miRDB
hsa-miR-663b	FOXK1	miRDB
hsa-miR-522-3p	FOXK2	miRDB
hsa-miR-34a-5p	FOXN3	miRDB
hsa-miR-34a-5p	FOXN3	miRDB
hsa-miR-374a-3p	FOXN3	miRDB
hsa-miR-642a-3p	FOXN3	miRDB
hsa-miR-642a-3p	FOXN3	miRDB
hsa-miR-6500-3p	FOXN3	miRDB
hsa-miR-3681-5p	FOXP4	miRDB
hsa-miR-744-5p	FOXP4	miRDB
hsa-miR-301b-3p	FOXQ1	miRDB
hsa-miR-301b-3p	FOXQ1	miRDB
hsa-miR-422a	FOXQ1	miRDB
hsa-miR-519a-3p	FOXQ1	miRDB
hsa-miR-519a-3p	FOXQ1	miRDB
hsa-miR-937-3p	FOXQ1	miRDB
hsa-miR-937-3p	FOXQ1	miRDB
hsa-miR-744-5p	FOXRED2	miRDB
hsa-miR-365a-5p	FPGS	miRDB
hsa-miR-365a-5p	FPGS	miRDB
hsa-miR-744-5p	FRAT1	miRDB
hsa-miR-142-5p	FRAT2	miRDB
hsa-miR-142-5p	FRAT2	miRDB
hsa-miR-142-5p	FRAT2	miRDB
hsa-miR-522-3p	FRK	miRDB
hsa-miR-34a-5p	FRMD4A	miRDB
hsa-miR-874-3p	FRMD8	miRDB
hsa-miR-1283	FRRS1L	miRDB
hsa-miR-489-3p	FRY	miRDB
hsa-miR-744-5p	FRZB	miRDB
hsa-miR-145-5p	FSCN1	miRDB
hsa-miR-145-5p	FSCN1	miRDB
hsa-miR-145-5p	FSCN1	miRDB
hsa-miR-145-5p	FSCN1	miRDB
hsa-miR-145-5p	FSCN1	miRDB
hsa-miR-145-5p	FSCN1	miRDB
hsa-miR-145-5p	FSCN1	miRDB
hsa-miR-145-5p	FSCN1	miRDB
hsa-miR-145-5p	FSCN1	miRDB
hsa-miR-145-5p	FSCN1	miRDB
hsa-miR-145-5p	FSCN1	miRDB
hsa-miR-145-5p	FSCN1	miRDB
hsa-miR-1908-5p	FSCN1	miRDB
hsa-miR-1908-5p	FSCN1	miRDB
hsa-miR-760	FSCN1	miRDB
hsa-miR-3681-5p	FSTL4	miRDB
hsa-miR-142-5p	FUT10	miRDB
hsa-miR-34a-5p	FUT10	miRDB
hsa-miR-769-3p	FUT10	miRDB
hsa-miR-192-5p	FUT11	miRDB
hsa-miR-215-5p	FUT11	miRDB
hsa-miR-301b-3p	FUT11	miRDB
hsa-miR-130a-5p	FUT4	miRDB
hsa-miR-489-3p	FUT4	miRDB
hsa-miR-145-5p	FXN	miRDB
hsa-miR-1908-5p	FXN	miRDB
hsa-miR-522-3p	FXN	miRDB
hsa-miR-192-5p	FZD1	miRDB
hsa-miR-215-5p	FZD1	miRDB
hsa-miR-522-3p	FZD1	miRDB
hsa-miR-6789-3p	FZD2	miRDB
hsa-miR-145-5p	FZD7	miRDB
hsa-miR-192-5p	FZD7	miRDB
hsa-miR-215-5p	FZD7	miRDB
hsa-miR-34a-5p	FZR1	miRDB
hsa-miR-744-5p	FZR1	miRDB
hsa-miR-34a-5p	G3BP2	miRDB
hsa-miR-192-5p	GABPB1	miRDB
hsa-miR-215-5p	GABPB1	miRDB
hsa-miR-215-5p	GABPB1	miRDB
hsa-miR-6500-3p	GABPB1	miRDB
hsa-miR-3681-5p	GAGE1	miRDB
hsa-miR-744-5p	GAK	miRDB
hsa-miR-769-3p	GALNT10	miRDB
hsa-miR-6500-3p	GALNT17	miRDB
hsa-miR-642a-3p	GALNT6	miRDB
hsa-miR-582-5p	GAN	miRDB
hsa-miR-6789-3p	GAN	miRDB
hsa-miR-34a-5p	GANAB	miRDB
hsa-miR-192-5p	GAREM2	miRDB
hsa-miR-193b-3p	GAREM2	miRDB
hsa-miR-34a-5p	GAS1	miRDB
hsa-miR-34a-5p	GAS1	miRDB
hsa-miR-34a-5p	GAS1	miRDB
hsa-miR-34a-5p	GAS1	miRDB
hsa-miR-34a-5p	GATA4	miRDB
hsa-miR-425-3p	GATA6	miRDB
hsa-miR-519a-3p	GATA6	miRDB
hsa-miR-1908-5p	GATAD2A	miRDB
hsa-miR-744-5p	GATAD2A	miRDB
hsa-miR-92b-5p	GATAD2A	miRDB
hsa-miR-92b-5p	GATAD2A	miRDB
hsa-miR-193b-3p	GATAD2B	miRDB
hsa-miR-744-5p	GATAD2B	miRDB
hsa-miR-192-5p	GATB	miRDB
hsa-miR-193b-3p	GBF1	miRDB
hsa-miR-192-5p	GCH1	miRDB
hsa-miR-215-5p	GCH1	miRDB
hsa-miR-142-5p	GDE1	miRDB
hsa-miR-142-5p	GDE1	miRDB
hsa-miR-34a-5p	GDE1	miRDB
hsa-miR-4741	GDE1	miRDB
hsa-miR-653-3p	GDE1	miRDB
hsa-miR-760	GDE1	miRDB
hsa-miR-874-3p	GDPD5	miRDB
hsa-miR-4775	GDPGP1	miRDB
hsa-miR-3679-5p	GET4	miRDB
hsa-miR-215-5p	GFOD1	miRDB
hsa-miR-3681-5p	GFPT2	miRDB
hsa-miR-3681-5p	GFPT2	miRDB
hsa-miR-452-5p	GFRA1	miRDB
hsa-miR-1908-5p	GIGYF1	miRDB
hsa-miR-193b-3p	GIGYF1	miRDB
hsa-miR-34a-5p	GIGYF1	miRDB
hsa-miR-34a-5p	GIGYF1	miRDB
hsa-miR-4700-3p	GIGYF1	miRDB
hsa-miR-192-5p	GINM1	miRDB
hsa-miR-215-5p	GINM1	miRDB
hsa-miR-744-5p	GIPC1	miRDB
hsa-miR-193b-3p	GJB2	miRDB
hsa-miR-3182	GJD3	miRDB
hsa-miR-193b-3p	GLUD1	miRDB
hsa-miR-1283	GLUD2	miRDB
hsa-miR-320b	GLUL	miRDB
hsa-miR-653-3p	GLUL	miRDB
hsa-miR-877-5p	GLUL	miRDB
hsa-miR-937-3p	GLUL	miRDB
hsa-miR-1908-5p	GMDS	miRDB
hsa-miR-744-5p	GMDS	miRDB
hsa-miR-193b-3p	GMNN	miRDB
hsa-miR-3681-5p	GMNN	miRDB
hsa-miR-1908-5p	GNAI2	miRDB
hsa-miR-1908-5p	GNAI2	miRDB
hsa-miR-92b-5p	GNAI2	miRDB
hsa-miR-489-3p	GNAL	miRDB
hsa-miR-489-3p	GNAL	miRDB
hsa-miR-489-3p	GNAL	miRDB
hsa-miR-320b	GNAS	miRDB
hsa-miR-425-3p	GNAS	miRDB
hsa-miR-744-5p	GNB2	miRDB
hsa-miR-877-5p	GNL1	miRDB
hsa-miR-34a-5p	GNPDA1	miRDB
hsa-miR-519a-3p	GNS	miRDB
hsa-miR-519a-3p	GNS	miRDB
hsa-miR-519a-3p	GNS	miRDB
hsa-miR-760	GOLGA7	miRDB
hsa-miR-760	GOLGA7	miRDB
hsa-miR-760	GOLGA7	miRDB
hsa-miR-320b	GOLPH3	miRDB
hsa-miR-452-5p	GOT1	miRDB
hsa-miR-6500-3p	GP5	miRDB
hsa-miR-769-3p	GPAT4	miRDB
hsa-miR-4775	GPN2	miRDB
hsa-miR-4775	GPR155	miRDB
hsa-miR-519a-3p	GPR157	miRDB
hsa-miR-374a-3p	GPR158	miRDB
hsa-miR-301b-3p	GPR161	miRDB
hsa-miR-192-5p	GPR37	miRDB
hsa-miR-215-5p	GPR37	miRDB
hsa-miR-663b	GPRC5C	miRDB
hsa-miR-1908-5p	GRB2	miRDB
hsa-miR-1908-5p	GRB2	miRDB
hsa-miR-34a-5p	GRB2	miRDB
hsa-miR-522-3p	GRB2	miRDB
hsa-miR-522-3p	GRB2	miRDB
hsa-miR-760	GRB2	miRDB
hsa-miR-663b	GRID2IP	miRDB
hsa-miR-4775	GRIK4	miRDB
hsa-miR-3679-5p	GRIN2A	miRDB
hsa-miR-34a-5p	GRINA	miRDB
hsa-miR-130a-5p	GRK2	miRDB
hsa-miR-642a-3p	GRK2	miRDB
hsa-miR-301b-3p	GRSF1	miRDB
hsa-miR-4700-3p	GRSF1	miRDB
hsa-miR-4775	GSE1	miRDB
hsa-miR-4775	GSE1	miRDB
hsa-miR-4775	GSE1	miRDB
hsa-miR-489-3p	GSE1	miRDB
hsa-miR-744-5p	GSK3A	miRDB
hsa-miR-6500-3p	GSPT1	miRDB
hsa-miR-6500-3p	GSPT1	miRDB
hsa-miR-6500-3p	GUCY1A2	miRDB
hsa-miR-7705	GUCY1A2	miRDB
hsa-miR-34a-5p	GXYLT2	miRDB
hsa-miR-6500-3p	GXYLT2	miRDB
hsa-miR-34a-5p	GYG1	miRDB
hsa-miR-744-5p	HAAO	miRDB
hsa-miR-301b-3p	HABP4	miRDB
hsa-miR-301b-3p	HABP4	miRDB
hsa-miR-4775	HABP4	miRDB
hsa-miR-4775	HABP4	miRDB
hsa-miR-519a-3p	HABP4	miRDB
hsa-miR-193b-3p	HACD2	miRDB
hsa-miR-193b-3p	HACE1	miRDB
hsa-miR-452-5p	HACE1	miRDB
hsa-miR-6500-3p	HACE1	miRDB
hsa-miR-192-5p	HADH	miRDB
hsa-miR-215-5p	HADH	miRDB
hsa-miR-877-5p	HADH	miRDB
hsa-miR-192-5p	HAS3	miRDB
hsa-miR-215-5p	HAS3	miRDB
hsa-miR-519a-3p	HAS3	miRDB
hsa-miR-6500-3p	HAUS5	miRDB
hsa-miR-192-5p	HCN3	miRDB
hsa-miR-192-5p	HCN4	miRDB
hsa-miR-34a-5p	HDAC1	miRDB
hsa-miR-34a-5p	HDAC1	miRDB
hsa-miR-34a-5p	HDAC1	miRDB
hsa-miR-34a-5p	HDAC1	miRDB
hsa-miR-874-3p	HDAC1	miRDB
hsa-miR-145-5p	HDAC11	miRDB
hsa-miR-193b-3p	HDGF	miRDB
hsa-miR-193b-3p	HDHD5	miRDB
hsa-miR-34a-5p	HDLBP	miRDB
hsa-miR-425-3p	HDLBP	miRDB
hsa-miR-425-3p	HDLBP	miRDB
hsa-miR-193b-3p	HEATR6	miRDB
hsa-miR-192-5p	HES6	miRDB
hsa-miR-215-5p	HES6	miRDB
hsa-miR-1908-5p	HEXA	miRDB
hsa-miR-877-5p	HGS	miRDB
hsa-miR-193b-3p	HHAT	miRDB
hsa-miR-3679-5p	HIC2	miRDB
hsa-miR-4700-3p	HIC2	miRDB
hsa-miR-6789-3p	HIC2	miRDB
hsa-miR-193b-3p	HIF1AN	miRDB
hsa-miR-642a-3p	HIP1	miRDB
hsa-miR-760	HIP1	miRDB
hsa-miR-3681-5p	HIPK1	miRDB
hsa-miR-760	HIPK2	miRDB
hsa-miR-422a	HIPK3	miRDB
hsa-miR-519a-3p	HIVEP2	miRDB
hsa-miR-92b-5p	HIVEP3	miRDB
hsa-miR-92b-5p	HIVEP3	miRDB
hsa-miR-92b-5p	HIVEP3	miRDB
hsa-miR-192-5p	HJURP	miRDB
hsa-miR-215-5p	HJURP	miRDB
hsa-miR-193b-3p	HM13	miRDB
hsa-miR-744-5p	HM13	miRDB
hsa-miR-760	HM13	miRDB
hsa-miR-760	HM13	miRDB
hsa-miR-4741	HMGA1	miRDB
hsa-miR-663b	HMGA1	miRDB
hsa-miR-744-5p	HMGA1	miRDB
hsa-miR-877-5p	HMGA1	miRDB
hsa-miR-145-5p	HMGA2	miRDB
hsa-miR-34a-5p	HMGA2	miRDB
hsa-miR-365a-5p	HMGA2	miRDB
hsa-miR-365a-5p	HMGA2	miRDB
hsa-miR-365a-5p	HMGA2	miRDB
hsa-miR-365a-5p	HMGA2	miRDB
hsa-miR-4775	HMGA2	miRDB
hsa-miR-760	HMGA2	miRDB
hsa-miR-193b-3p	HMGB1	miRDB
hsa-miR-34a-5p	HMGB1	miRDB
hsa-miR-642a-3p	HMGB1	miRDB
hsa-miR-642a-3p	HMGB1	miRDB
hsa-miR-4700-3p	HMGN1	miRDB
hsa-miR-34a-5p	HNF4A	miRDB
hsa-miR-34a-5p	HNF4A	miRDB
hsa-miR-34a-5p	HNF4A	miRDB
hsa-miR-34a-5p	HNF4A	miRDB
hsa-miR-193b-3p	HNRNPAB	miRDB
hsa-miR-4775	HNRNPF	miRDB
hsa-miR-4775	HNRNPF	miRDB
hsa-miR-4775	HNRNPF	miRDB
hsa-miR-4775	HNRNPF	miRDB
hsa-miR-874-3p	HNRNPF	miRDB
hsa-miR-193b-3p	HNRNPH1	miRDB
hsa-miR-193b-3p	HNRNPL	miRDB
hsa-miR-193b-3p	HNRNPM	miRDB
hsa-miR-642a-3p	HNRNPU	miRDB
hsa-miR-193b-3p	HNRNPUL1	miRDB
hsa-miR-320b	HNRNPUL1	miRDB
hsa-miR-34a-5p	HNRNPUL1	miRDB
hsa-miR-519a-3p	HNRNPUL1	miRDB
hsa-miR-877-5p	HNRNPUL1	miRDB
hsa-miR-7705	HOOK1	miRDB
hsa-miR-7705	HOOK1	miRDB
hsa-miR-7705	HOOK1	miRDB
hsa-miR-142-5p	HOXA10	miRDB
hsa-miR-142-5p	HOXA10	miRDB
hsa-miR-142-5p	HOXA10	miRDB
hsa-miR-192-5p	HOXA10	miRDB
hsa-miR-215-5p	HOXA10	miRDB
hsa-miR-4775	HOXA10	miRDB
hsa-miR-877-5p	HOXA10	miRDB
hsa-miR-877-5p	HOXA10	miRDB
hsa-miR-877-5p	HOXA10	miRDB
hsa-miR-769-3p	HOXA11	miRDB
hsa-miR-301b-3p	HOXB3	miRDB
hsa-miR-519a-3p	HOXB3	miRDB
hsa-miR-1908-5p	HOXB8	miRDB
hsa-miR-34a-5p	HOXB8	miRDB
hsa-miR-192-5p	HOXB9	miRDB
hsa-miR-215-5p	HOXB9	miRDB
hsa-miR-320b	HOXC11	miRDB
hsa-miR-744-5p	HOXC11	miRDB
hsa-miR-193b-3p	HP1BP3	miRDB
hsa-miR-1908-5p	HRNR	miRDB
hsa-miR-744-5p	HRNR	miRDB
hsa-miR-192-5p	HS3ST3B1	miRDB
hsa-miR-193b-3p	HSPH1	miRDB
hsa-miR-193b-3p	HUWE1	miRDB
hsa-miR-34a-5p	HUWE1	miRDB
hsa-miR-4775	HUWE1	miRDB
hsa-miR-877-5p	HUWE1	miRDB
hsa-miR-192-5p	ID1	miRDB
hsa-miR-215-5p	ID1	miRDB
hsa-miR-34a-5p	IER5	miRDB
hsa-miR-582-5p	IER5	miRDB
hsa-miR-744-5p	IER5	miRDB
hsa-miR-92b-5p	IFFO2	miRDB
hsa-miR-3681-5p	IFT140	miRDB
hsa-miR-422a	IGDCC3	miRDB
hsa-miR-561-5p	IGDCC3	miRDB
hsa-miR-192-5p	IGDCC4	miRDB
hsa-miR-215-5p	IGDCC4	miRDB
hsa-miR-145-5p	IGF1R	miRDB
hsa-miR-145-5p	IGF1R	miRDB
hsa-miR-145-5p	IGF1R	miRDB
hsa-miR-145-5p	IGF1R	miRDB
hsa-miR-192-5p	IGF1R	miRDB
hsa-miR-215-5p	IGF1R	miRDB
hsa-miR-34a-5p	IGF1R	miRDB
hsa-miR-522-3p	IGF1R	miRDB
hsa-miR-320b	IGF2	miRDB
hsa-miR-320c	IGF2	miRDB
hsa-miR-663b	IGF2	miRDB
hsa-miR-877-5p	IGF2	miRDB
hsa-miR-642b-5p	IGF2BP1	miRDB
hsa-miR-877-5p	IGF2BP2	miRDB
hsa-miR-301b-3p	IGF2R	miRDB
hsa-miR-519a-3p	IGF2R	miRDB
hsa-miR-561-5p	IGF2R	miRDB
hsa-miR-744-5p	IGSF8	miRDB
hsa-miR-365a-5p	IGSF9B	miRDB
hsa-miR-6500-3p	IKBKG	miRDB
hsa-miR-193b-3p	ILVBL	miRDB
hsa-miR-145-5p	IMMP2L	miRDB
hsa-miR-34a-5p	IMPDH1	miRDB
hsa-miR-4741	INAFM1	miRDB
hsa-miR-760	INAFM1	miRDB
hsa-miR-769-3p	INAFM1	miRDB
hsa-miR-193b-3p	INO80D	miRDB
hsa-miR-519a-3p	INO80D	miRDB
hsa-miR-582-5p	INO80D	miRDB
hsa-miR-582-5p	INO80D	miRDB
hsa-miR-1908-5p	INO80E	miRDB
hsa-miR-744-5p	INO80E	miRDB
hsa-miR-877-5p	INPP4A	miRDB
hsa-miR-192-5p	INPP5F	miRDB
hsa-miR-215-5p	INPP5F	miRDB
hsa-miR-192-5p	INSIG1	miRDB
hsa-miR-193b-3p	INSIG1	miRDB
hsa-miR-215-5p	INSIG1	miRDB
hsa-miR-642a-3p	INSIG1	miRDB
hsa-miR-769-3p	INTS1	miRDB
hsa-miR-877-5p	INTS1	miRDB
hsa-miR-92b-5p	INVS	miRDB
hsa-miR-92b-5p	INVS	miRDB
hsa-miR-744-5p	IP6K1	miRDB
hsa-miR-301b-3p	IPMK	miRDB
hsa-miR-519a-3p	IPMK	miRDB
hsa-miR-193b-3p	IPO4	miRDB
hsa-miR-642b-5p	IPO9	miRDB
hsa-miR-192-5p	IRAK1	miRDB
hsa-miR-193b-3p	IRAK1	miRDB
hsa-miR-215-5p	IRAK1	miRDB
hsa-miR-744-5p	IRAK1	miRDB
hsa-miR-6500-3p	IRAK2	miRDB
hsa-miR-192-5p	IRAK4	miRDB
hsa-miR-215-5p	IRAK4	miRDB
hsa-miR-1283	IREB2	miRDB
hsa-miR-4775	IREB2	miRDB
hsa-miR-6500-3p	IREB2	miRDB
hsa-miR-744-5p	IRF2BP1	miRDB
hsa-miR-193b-3p	IRF2BPL	miRDB
hsa-miR-34a-5p	IRGQ	miRDB
hsa-miR-6500-3p	IRGQ	miRDB
hsa-miR-744-5p	IRGQ	miRDB
hsa-miR-145-5p	IRS2	miRDB
hsa-miR-489-3p	IRS2	miRDB
hsa-miR-192-5p	IRX4	miRDB
hsa-miR-215-5p	IRX4	miRDB
hsa-miR-425-3p	ISLR2	miRDB
hsa-miR-193b-3p	ISOC2	miRDB
hsa-miR-769-3p	ISOC2	miRDB
hsa-miR-4700-3p	ISY1-RAB43	miRDB
hsa-miR-34a-5p	ITGA11	miRDB
hsa-miR-34a-5p	ITGA11	miRDB
hsa-miR-34a-5p	ITGA11	miRDB
hsa-miR-192-5p	ITGA3	miRDB
hsa-miR-215-5p	ITGA3	miRDB
hsa-miR-34a-5p	ITGA6	miRDB
hsa-miR-452-5p	ITGA9	miRDB
hsa-miR-192-5p	ITGAV	miRDB
hsa-miR-192-5p	ITGAV	miRDB
hsa-miR-215-5p	ITGAV	miRDB
hsa-miR-145-5p	ITGB8	miRDB
hsa-miR-193b-3p	ITPKA	miRDB
hsa-miR-642a-3p	ITPKC	miRDB
hsa-miR-452-5p	ITPRIPL1	miRDB
hsa-miR-4775	ITPRIPL1	miRDB
hsa-miR-4775	ITPRIPL1	miRDB
hsa-miR-4775	ITPRIPL1	miRDB
hsa-miR-4775	ITPRIPL1	miRDB
hsa-miR-4775	ITPRIPL1	miRDB
hsa-miR-1283	ITPRIPL2	miRDB
hsa-miR-320b	ITPRIPL2	miRDB
hsa-miR-320c	ITPRIPL2	miRDB
hsa-miR-320c	ITSN2	miRDB
hsa-miR-769-3p	IVD	miRDB
hsa-miR-193b-3p	IWS1	miRDB
hsa-miR-1908-5p	JADE2	miRDB
hsa-miR-663b	JADE2	miRDB
hsa-miR-663b	JADE2	miRDB
hsa-miR-193b-3p	JADE3	miRDB
hsa-miR-301b-3p	JARID2	miRDB
hsa-miR-34a-5p	JARID2	miRDB
hsa-miR-3681-5p	JARID2	miRDB
hsa-miR-4775	JCAD	miRDB
hsa-miR-582-5p	JCAD	miRDB
hsa-miR-744-5p	JCAD	miRDB
hsa-miR-130a-5p	JMJD1C	miRDB
hsa-miR-6500-3p	JMJD1C	miRDB
hsa-miR-301b-3p	JMY	miRDB
hsa-miR-522-3p	JMY	miRDB
hsa-miR-522-3p	JMY	miRDB
hsa-miR-1908-5p	JUND	miRDB
hsa-miR-1908-5p	JUND	miRDB
hsa-miR-1908-5p	JUND	miRDB
hsa-miR-193b-3p	KANK2	miRDB
hsa-miR-26a-2-3p	KANK2	miRDB
hsa-miR-4700-3p	KANSL1	miRDB
hsa-miR-193b-3p	KAT6A	miRDB
hsa-miR-192-5p	KATNAL1	miRDB
hsa-miR-519a-3p	KATNAL1	miRDB
hsa-miR-192-5p	KBTBD11	miRDB
hsa-miR-193b-3p	KBTBD11	miRDB
hsa-miR-215-5p	KBTBD11	miRDB
hsa-miR-4700-3p	KBTBD11	miRDB
hsa-miR-4741	KBTBD12	miRDB
hsa-miR-4741	KBTBD12	miRDB
hsa-miR-6500-3p	KBTBD12	miRDB
hsa-miR-519a-3p	KBTBD2	miRDB
hsa-miR-301b-3p	KCNB1	miRDB
hsa-miR-519a-3p	KCNB1	miRDB
hsa-miR-582-5p	KCNB1	miRDB
hsa-miR-582-5p	KCNC1	miRDB
hsa-miR-192-5p	KCNC3	miRDB
hsa-miR-215-5p	KCNC3	miRDB
hsa-miR-663b	KCNC3	miRDB
hsa-miR-34a-5p	KCNH1	miRDB
hsa-miR-34a-5p	KCNH2	miRDB
hsa-miR-642a-3p	KCNJ12	miRDB
hsa-miR-365a-5p	KCNK3	miRDB
hsa-miR-192-5p	KCNMB4	miRDB
hsa-miR-215-5p	KCNMB4	miRDB
hsa-miR-3679-5p	KCNMB4	miRDB
hsa-miR-192-5p	KCNS3	miRDB
hsa-miR-215-5p	KCNS3	miRDB
hsa-miR-744-5p	KCTD11	miRDB
hsa-miR-192-5p	KCTD15	miRDB
hsa-miR-215-5p	KCTD15	miRDB
hsa-miR-3681-5p	KDM5B	miRDB
hsa-miR-3679-5p	KDM6A	miRDB
hsa-miR-4700-3p	KDM6B	miRDB
hsa-miR-519a-3p	KDM6B	miRDB
hsa-miR-193b-3p	KDSR	miRDB
hsa-miR-6789-3p	KDSR	miRDB
hsa-miR-192-5p	KHDRBS3	miRDB
hsa-miR-215-5p	KHDRBS3	miRDB
hsa-miR-760	KHNYN	miRDB
hsa-miR-877-5p	KHNYN	miRDB
hsa-miR-1908-5p	KHSRP	miRDB
hsa-miR-1908-5p	KHSRP	miRDB
hsa-miR-4775	KHSRP	miRDB
hsa-miR-4775	KHSRP	miRDB
hsa-miR-744-5p	KHSRP	miRDB
hsa-miR-744-5p	KHSRP	miRDB
hsa-miR-92b-5p	KHSRP	miRDB
hsa-miR-92b-5p	KHSRP	miRDB
hsa-miR-489-3p	KIAA0040	miRDB
hsa-miR-3679-5p	KIAA0100	miRDB
hsa-miR-130a-5p	KIAA1210	miRDB
hsa-miR-4700-3p	KIAA1549	miRDB
hsa-miR-4700-3p	KIAA1549	miRDB
hsa-miR-192-5p	KIAA1671	miRDB
hsa-miR-92b-5p	KIAA1671	miRDB
hsa-miR-192-5p	KIDINS220	miRDB
hsa-miR-301b-3p	KIF13A	miRDB
hsa-miR-301b-3p	KIF13A	miRDB
hsa-miR-301b-3p	KIF13A	miRDB
hsa-miR-301b-3p	KIF13A	miRDB
hsa-miR-519a-3p	KIF13A	miRDB
hsa-miR-519a-3p	KIF13A	miRDB
hsa-miR-519a-3p	KIF13A	miRDB
hsa-miR-519a-3p	KIF13A	miRDB
hsa-miR-193b-3p	KIF1B	miRDB
hsa-miR-4775	KIF1C	miRDB
hsa-miR-769-3p	KIF1C	miRDB
hsa-miR-769-3p	KIF1C	miRDB
hsa-miR-663b	KIF21B	miRDB
hsa-miR-663b	KIF21B	miRDB
hsa-miR-192-5p	KIF24	miRDB
hsa-miR-215-5p	KIF24	miRDB
hsa-miR-142-5p	KIF2C	miRDB
hsa-miR-34a-5p	KIF2C	miRDB
hsa-miR-874-3p	KIF3B	miRDB
hsa-miR-192-5p	KIF5C	miRDB
hsa-miR-215-5p	KIF5C	miRDB
hsa-miR-34a-5p	KLC1	miRDB
hsa-miR-145-5p	KLF4	miRDB
hsa-miR-145-5p	KLF4	miRDB
hsa-miR-145-5p	KLF4	miRDB
hsa-miR-145-5p	KLF4	miRDB
hsa-miR-145-5p	KLF4	miRDB
hsa-miR-145-5p	KLF4	miRDB
hsa-miR-34a-5p	KLF4	miRDB
hsa-miR-34a-5p	KLF4	miRDB
hsa-miR-34a-5p	KLF4	miRDB
hsa-miR-192-5p	KLHL15	miRDB
hsa-miR-320b	KLHL15	miRDB
hsa-miR-320b	KLHL15	miRDB
hsa-miR-320c	KLHL15	miRDB
hsa-miR-320c	KLHL15	miRDB
hsa-miR-425-3p	KLHL15	miRDB
hsa-miR-489-3p	KLHL15	miRDB
hsa-miR-522-3p	KLHL15	miRDB
hsa-miR-522-3p	KLHL15	miRDB
hsa-miR-744-5p	KLHL15	miRDB
hsa-miR-301b-3p	KLHL21	miRDB
hsa-miR-301b-3p	KLHL21	miRDB
hsa-miR-365a-5p	KLHL21	miRDB
hsa-miR-365a-5p	KLHL21	miRDB
hsa-miR-519a-3p	KLHL21	miRDB
hsa-miR-519a-3p	KLHL21	miRDB
hsa-miR-193b-3p	KLHL22	miRDB
hsa-miR-522-3p	KLHL25	miRDB
hsa-miR-301b-3p	KLHL36	miRDB
hsa-miR-301b-3p	KLHL36	miRDB
hsa-miR-301b-3p	KLHL36	miRDB
hsa-miR-3679-5p	KLHL36	miRDB
hsa-miR-519a-3p	KLHL36	miRDB
hsa-miR-519a-3p	KLHL36	miRDB
hsa-miR-519a-3p	KLHL36	miRDB
hsa-miR-192-5p	KMT2A	miRDB
hsa-miR-215-5p	KMT2A	miRDB
hsa-miR-26a-2-3p	KMT2A	miRDB
hsa-miR-320b	KMT2A	miRDB
hsa-miR-4741	KMT2A	miRDB
hsa-miR-34a-5p	KMT2D	miRDB
hsa-miR-34a-5p	KMT2D	miRDB
hsa-miR-34a-5p	KMT2D	miRDB
hsa-miR-744-5p	KMT2D	miRDB
hsa-miR-744-5p	KMT2D	miRDB
hsa-miR-760	KMT2D	miRDB
hsa-miR-877-5p	KMT2D	miRDB
hsa-miR-193b-3p	KMT5A	miRDB
hsa-miR-145-5p	KREMEN1	miRDB
hsa-miR-193b-3p	KREMEN1	miRDB
hsa-miR-301b-3p	KREMEN1	miRDB
hsa-miR-365a-5p	KREMEN1	miRDB
hsa-miR-4775	KREMEN1	miRDB
hsa-miR-519a-3p	KREMEN1	miRDB
hsa-miR-4700-3p	KSR2	miRDB
hsa-miR-193b-3p	KXD1	miRDB
hsa-miR-874-3p	KY	miRDB
hsa-miR-193b-3p	KYAT1	miRDB
hsa-miR-34a-5p	L1CAM	miRDB
hsa-miR-744-5p	LAIR1	miRDB
hsa-miR-7705	LAMA4	miRDB
hsa-miR-193b-3p	LAMC1	miRDB
hsa-miR-193b-3p	LAMC1	miRDB
hsa-miR-193b-3p	LAMC1	miRDB
hsa-miR-193b-3p	LAMC1	miRDB
hsa-miR-193b-3p	LAMC1	miRDB
hsa-miR-193b-3p	LAMC1	miRDB
hsa-miR-452-5p	LAMC1	miRDB
hsa-miR-452-5p	LAMC1	miRDB
hsa-miR-452-5p	LAMC1	miRDB
hsa-miR-452-5p	LAMC1	miRDB
hsa-miR-452-5p	LAMC1	miRDB
hsa-miR-452-5p	LAMC1	miRDB
hsa-miR-4775	LAPTM4B	miRDB
hsa-miR-877-5p	LARGE2	miRDB
hsa-miR-34a-5p	LARP1	miRDB
hsa-miR-744-5p	LARP1	miRDB
hsa-miR-877-5p	LARP1	miRDB
hsa-miR-92b-5p	LARP1	miRDB
hsa-miR-192-5p	LARP1B	miRDB
hsa-miR-215-5p	LARP1B	miRDB
hsa-miR-642a-3p	LARP4B	miRDB
hsa-miR-744-5p	LARP6	miRDB
hsa-miR-193b-3p	LASP1	miRDB
hsa-miR-519a-3p	LASP1	miRDB
hsa-miR-519a-3p	LASP1	miRDB
hsa-miR-522-3p	LCTL	miRDB
hsa-miR-582-5p	LDB1	miRDB
hsa-miR-769-3p	LDB1	miRDB
hsa-miR-4700-3p	LDHD	miRDB
hsa-miR-522-3p	LDHD	miRDB
hsa-miR-1283	LDLR	miRDB
hsa-miR-301b-3p	LDLR	miRDB
hsa-miR-301b-3p	LDLR	miRDB
hsa-miR-301b-3p	LDLR	miRDB
hsa-miR-301b-3p	LDLR	miRDB
hsa-miR-519a-3p	LDLR	miRDB
hsa-miR-519a-3p	LDLR	miRDB
hsa-miR-519a-3p	LDLR	miRDB
hsa-miR-519a-3p	LDLR	miRDB
hsa-miR-744-5p	LDLR	miRDB
hsa-miR-193b-3p	LEF1	miRDB
hsa-miR-34a-5p	LEF1	miRDB
hsa-miR-34a-5p	LEF1	miRDB
hsa-miR-34a-5p	LEF1	miRDB
hsa-miR-452-5p	LEF1	miRDB
hsa-miR-3182	LENG9	miRDB
hsa-miR-193b-3p	LETM1	miRDB
hsa-miR-422a	LGSN	miRDB
hsa-miR-1908-5p	LHFPL3	miRDB
hsa-miR-192-5p	LHFPL4	miRDB
hsa-miR-4775	LIMA1	miRDB
hsa-miR-519a-3p	LIMA1	miRDB
hsa-miR-519a-3p	LIMK1	miRDB
hsa-miR-192-5p	LIMS1	miRDB
hsa-miR-215-5p	LIMS1	miRDB
hsa-miR-744-5p	LIMS1	miRDB
hsa-miR-192-5p	LIN9	miRDB
hsa-miR-215-5p	LIN9	miRDB
hsa-miR-130a-5p	LMAN2	miRDB
hsa-miR-769-3p	LMBR1L	miRDB
hsa-miR-193b-3p	LMCD1	miRDB
hsa-miR-130a-5p	LMNB1	miRDB
hsa-miR-192-5p	LMNB1	miRDB
hsa-miR-193b-3p	LMNB1	miRDB
hsa-miR-215-5p	LMNB1	miRDB
hsa-miR-145-5p	LMNB2	miRDB
hsa-miR-145-5p	LMNB2	miRDB
hsa-miR-192-5p	LMNB2	miRDB
hsa-miR-193b-3p	LMNB2	miRDB
hsa-miR-215-5p	LMNB2	miRDB
hsa-miR-422a	LMNB2	miRDB
hsa-miR-522-3p	LMNB2	miRDB
hsa-miR-744-5p	LMNB2	miRDB
hsa-miR-769-3p	LMTK2	miRDB
hsa-miR-744-5p	LNPEP	miRDB
hsa-miR-877-5p	LNPEP	miRDB
hsa-miR-193b-3p	LONP2	miRDB
hsa-miR-653-3p	LONRF2	miRDB
hsa-miR-192-5p	LOXL2	miRDB
hsa-miR-193b-3p	LPCAT1	miRDB
hsa-miR-193b-3p	LPCAT1	miRDB
hsa-miR-193b-3p	LPGAT1	miRDB
hsa-miR-192-5p	LRIG1	miRDB
hsa-miR-215-5p	LRIG1	miRDB
hsa-miR-516a-5p	LRP10	miRDB
hsa-miR-744-5p	LRP3	miRDB
hsa-miR-192-5p	LRP8	miRDB
hsa-miR-215-5p	LRP8	miRDB
hsa-miR-142-5p	LRPAP1	miRDB
hsa-miR-519a-3p	LRPAP1	miRDB
hsa-miR-34a-5p	LRRC28	miRDB
hsa-miR-769-3p	LRRC55	miRDB
hsa-miR-769-3p	LRRC55	miRDB
hsa-miR-192-5p	LRRC58	miRDB
hsa-miR-365a-5p	LRRC58	miRDB
hsa-miR-4775	LRRC58	miRDB
hsa-miR-4775	LRRC58	miRDB
hsa-miR-4775	LRRC58	miRDB
hsa-miR-663b	LRRC58	miRDB
hsa-miR-874-3p	LRRC58	miRDB
hsa-miR-192-5p	LRRCC1	miRDB
hsa-miR-215-5p	LRRCC1	miRDB
hsa-miR-192-5p	LRRFIP1	miRDB
hsa-miR-215-5p	LRRFIP1	miRDB
hsa-miR-34a-5p	LRRFIP1	miRDB
hsa-miR-877-5p	LRRFIP1	miRDB
hsa-miR-192-5p	LRRFIP2	miRDB
hsa-miR-215-5p	LRRFIP2	miRDB
hsa-miR-582-5p	LRRK2	miRDB
hsa-miR-874-3p	LSM4	miRDB
hsa-miR-874-3p	LSM4	miRDB
hsa-miR-34a-5p	LTBR	miRDB
hsa-miR-744-5p	LYNX1	miRDB
hsa-miR-193b-3p	LYPLA1	miRDB
hsa-miR-145-5p	LYPLA2	miRDB
hsa-miR-744-5p	LYPLA2	miRDB
hsa-miR-744-5p	LYPLA2	miRDB
hsa-miR-642b-5p	LZTR1	miRDB
hsa-miR-1908-5p	MAFK	miRDB
hsa-miR-744-5p	MAFK	miRDB
hsa-miR-34a-5p	MAGEA3	miRDB
hsa-miR-4775	MAGEA3	miRDB
hsa-miR-34a-5p	MAGI1	miRDB
hsa-miR-6500-3p	MAK	miRDB
hsa-miR-3681-5p	MALT1	miRDB
hsa-miR-4775	MALT1	miRDB
hsa-miR-192-5p	MAN2A2	miRDB
hsa-miR-215-5p	MAN2A2	miRDB
hsa-miR-744-5p	MAN2C1	miRDB
hsa-miR-4700-3p	MANEAL	miRDB
hsa-miR-4775	MANEAL	miRDB
hsa-miR-4775	MANEAL	miRDB
hsa-miR-130a-5p	MAP1B	miRDB
hsa-miR-34a-5p	MAP1B	miRDB
hsa-miR-519a-3p	MAP1B	miRDB
hsa-miR-192-5p	MAP3K1	miRDB
hsa-miR-193b-3p	MAP3K1	miRDB
hsa-miR-34a-5p	MAP3K1	miRDB
hsa-miR-452-5p	MAP3K1	miRDB
hsa-miR-145-5p	MAP3K11	miRDB
hsa-miR-34a-5p	MAP3K14	miRDB
hsa-miR-145-5p	MAP3K3	miRDB
hsa-miR-193b-3p	MAP3K3	miRDB
hsa-miR-193b-3p	MAP3K3	miRDB
hsa-miR-4775	MAP3K5	miRDB
hsa-miR-642a-3p	MAP3K5	miRDB
hsa-miR-642a-3p	MAP3K5	miRDB
hsa-miR-769-3p	MAP3K5	miRDB
hsa-miR-34a-5p	MAP3K7	miRDB
hsa-miR-301b-3p	MAP3K9	miRDB
hsa-miR-34a-5p	MAP3K9	miRDB
hsa-miR-374a-3p	MAP3K9	miRDB
hsa-miR-34a-5p	MAP4	miRDB
hsa-miR-34a-5p	MAP4	miRDB
hsa-miR-145-5p	MAP4K2	miRDB
hsa-miR-192-5p	MAP6D1	miRDB
hsa-miR-215-5p	MAP6D1	miRDB
hsa-miR-320b	MAP7D1	miRDB
hsa-miR-193b-3p	MAP7D3	miRDB
hsa-miR-4775	MAPK14	miRDB
hsa-miR-744-5p	MAPK7	miRDB
hsa-miR-193b-3p	MAPKAPK2	miRDB
hsa-miR-301b-3p	MAPKAPK5	miRDB
hsa-miR-653-3p	MAPKAPK5	miRDB
hsa-miR-519a-3p	MAPKBP1	miRDB
hsa-miR-301b-3p	MAPRE3	miRDB
hsa-miR-301b-3p	MAPRE3	miRDB
hsa-miR-301b-3p	MAPRE3	miRDB
hsa-miR-301b-3p	MAPRE3	miRDB
hsa-miR-301b-3p	MAPRE3	miRDB
hsa-miR-519a-3p	MAPRE3	miRDB
hsa-miR-519a-3p	MAPRE3	miRDB
hsa-miR-519a-3p	MAPRE3	miRDB
hsa-miR-519a-3p	MAPRE3	miRDB
hsa-miR-519a-3p	MAPRE3	miRDB
hsa-miR-874-3p	MAPT	miRDB
hsa-miR-1283	MARK1	miRDB
hsa-miR-193b-3p	MARK2	miRDB
hsa-miR-519a-3p	MARK2	miRDB
hsa-miR-1908-5p	MARVELD1	miRDB
hsa-miR-744-5p	MARVELD1	miRDB
hsa-miR-34a-5p	MAST3	miRDB
hsa-miR-4700-3p	MAU2	miRDB
hsa-miR-301b-3p	MAVS	miRDB
hsa-miR-301b-3p	MAVS	miRDB
hsa-miR-519a-3p	MAVS	miRDB
hsa-miR-519a-3p	MAVS	miRDB
hsa-miR-193b-3p	MAX	miRDB
hsa-miR-193b-3p	MAX	miRDB
hsa-miR-320b	MAX	miRDB
hsa-miR-320c	MAX	miRDB
hsa-miR-193b-3p	MAZ	miRDB
hsa-miR-34a-5p	MAZ	miRDB
hsa-miR-34a-5p	MAZ	miRDB
hsa-miR-365a-5p	MAZ	miRDB
hsa-miR-301b-3p	MB21D2	miRDB
hsa-miR-4741	MBD3	miRDB
hsa-miR-34a-5p	MBD6	miRDB
hsa-miR-301b-3p	MBNL1	miRDB
hsa-miR-301b-3p	MBNL1	miRDB
hsa-miR-4775	MBNL1	miRDB
hsa-miR-519a-3p	MBNL1	miRDB
hsa-miR-519a-3p	MBNL1	miRDB
hsa-miR-192-5p	MBNL3	miRDB
hsa-miR-301b-3p	MBNL3	miRDB
hsa-miR-301b-3p	MBNL3	miRDB
hsa-miR-519a-3p	MBNL3	miRDB
hsa-miR-519a-3p	MBNL3	miRDB
hsa-miR-142-5p	MCAM	miRDB
hsa-miR-192-5p	MCAM	miRDB
hsa-miR-215-5p	MCAM	miRDB
hsa-miR-193b-3p	MCL1	miRDB
hsa-miR-193b-3p	MCL1	miRDB
hsa-miR-193b-3p	MCL1	miRDB
hsa-miR-193b-3p	MCL1	miRDB
hsa-miR-320b	MCL1	miRDB
hsa-miR-320c	MCL1	miRDB
hsa-miR-34a-5p	MCL1	miRDB
hsa-miR-582-5p	MCL1	miRDB
hsa-miR-192-5p	MCM3	miRDB
hsa-miR-192-5p	MCM3	miRDB
hsa-miR-193b-3p	MCM3	miRDB
hsa-miR-215-5p	MCM3	miRDB
hsa-miR-34a-5p	MCM3	miRDB
hsa-miR-193b-3p	MCM4	miRDB
hsa-miR-193b-3p	MCM4	miRDB
hsa-miR-34a-5p	MCM4	miRDB
hsa-miR-193b-3p	MCM8	miRDB
hsa-miR-192-5p	MCM9	miRDB
hsa-miR-215-5p	MCM9	miRDB
hsa-miR-6500-3p	MCM9	miRDB
hsa-miR-34a-5p	MCMBP	miRDB
hsa-miR-193b-3p	MCRS1	miRDB
hsa-miR-425-3p	MECP2	miRDB
hsa-miR-519a-3p	MECP2	miRDB
hsa-miR-3679-5p	MED13	miRDB
hsa-miR-4775	MED13	miRDB
hsa-miR-34a-5p	MED15	miRDB
hsa-miR-744-5p	MED15	miRDB
hsa-miR-142-5p	MED17	miRDB
[truncated: 49,565 more rows]
