# Supplementary material for: The role of RANBP1 in regulating MiRNA expression and apoptosis in breast cancer cells
Source: Genes Genomics. 2025 Aug 21;47(10):1065–78. doi: 10.1007/s13258-025-01664-5 (PMC12515217; doi:10.1007/s13258-025-01664-5)
Supplement: Supplementary file 3 — Supplementary Material 3 [file 13258_2025_1664_MOESM3_ESM.xlsx]

## Sheet: Sheet2
Table S2 GO, KEGG REACTOME and HALLMARK pathway annotations for 26 overlapping genes
Gene	BP	CC	MF	KEGG	REACTOME	HALLMARK
FLI1	regulation of transcription by RNA polymerase II, hemostasis, blood circulation, animal organ morphogenesis, cell differentiation, megakaryocyte development, positive regulation of DNA-templated transcription, positive regulation of transcription by RNA polymerase II,	chromatin, nucleus, nucleoplasm, cytosol, nuclear body,	transcription cis-regulatory region binding, RNA polymerase II cis-regulatory region sequence-specific DNA binding, DNA-binding transcription factor activity, RNA polymerase II-specific, DNA-binding transcription activator activity, RNA polymerase II-specific, DNA binding, chromatin binding, DNA-binding transcription factor activity, protein binding, sequence-specific DNA binding, sequence-specif…	Transcriptional misregulation in cancer,	Developmental Biology, Transcriptional regulation of granulopoiesis,
LRP8	retinoid metabolic process, proteolysis, lipid metabolic process, endocytosis, signal transduction, chemical synaptic transmission, response to xenobiotic stimulus, cytokine-mediated signaling pathway, ventral spinal cord development, ammon gyrus development, layer formation in cerebral cortex, reelin-mediated signaling pathway, regulation of apoptotic process, regulation of innate immune respons…	extracellular space, microtubule associated complex, plasma membrane, caveola, cell surface, endomembrane system, membrane, axon, dendrite, neuronal cell body, receptor complex, Schaffer collateral - CA1 synapse, postsynaptic density membrane, glutamatergic synapse,	amyloid-beta binding, transmembrane signaling receptor activity, low-density lipoprotein particle receptor activity, calcium ion binding, protein binding, high-density lipoprotein particle binding, kinesin binding, very-low-density lipoprotein particle receptor activity, apolipoprotein binding, cargo receptor activity, reelin receptor activity, calcium-dependent protein binding,		Hemostasis, Metabolism, Metabolism of vitamins and cofactors, Visual phototransduction, Platelet homeostasis, Platelet sensitization by LDL, Metabolism of fat-soluble vitamins, Sensory Perception, Retinoid metabolism and transport,
LONRF2		cytoplasm,	protein binding, zinc ion binding, metal ion binding, ubiquitin protein ligase activity,
MICA	T cell mediated cytotoxicity, positive regulation of T cell mediated cytotoxicity, immune response to tumor cell, antigen processing and presentation of endogenous peptide antigen via MHC class Ib, antigen processing and presentation of endogenous peptide antigen via MHC class I via ER pathway, TAP-independent, immune response, DNA damage response, signal transduction, response to heat, killing o…	extracellular space, cytoplasm, plasma membrane, external side of plasma membrane, cell surface, membrane,	signaling receptor binding, protein binding, peptide antigen binding, natural killer cell lectin-like receptor binding, metal ion binding, receptor ligand activity,	Natural killer cell mediated cytotoxicity, Kaposi sarcoma-associated herpesvirus infection,	Adaptive Immune System, Immune System, Immunoregulatory interactions between a Lymphoid and a non-Lymphoid cell,
PNMA2	positive regulation of apoptotic process,	nucleolus,	protein binding,
PRDM1	negative regulation of transcription by RNA polymerase II, morphogenesis of a branching structure, kidney development, maternal placenta development, adaptive immune response, heart valve development, ventricular septum development, regulation of transcription by RNA polymerase II, germ cell development, post-embryonic development, gene expression, regulation of gene expression, positive regulati…	nucleus, nucleoplasm, nucleolus, cytoplasm,	RNA polymerase II transcription regulatory region sequence-specific DNA binding, RNA polymerase II cis-regulatory region sequence-specific DNA binding, DNA-binding transcription repressor activity, RNA polymerase II-specific, DNA-binding transcription factor activity, protein binding, methyltransferase activity, zinc ion binding, transferase activity, metal ion binding, histone methyltransferase …		Reproduction, Signal Transduction, Signaling by ALK, Generic Transcription Pathway, Transcriptional Regulation by TP53, Regulation of TP53 Activity, Regulation of TP53 Expression, Regulation of TP53 Expression and Degradation, RNA Polymerase II Transcription, Gene expression (Transcription), Signaling by Receptor Tyrosine Kinases, STAT3 nuclear events downstream of ALK signaling, Specification of…
WNT7B	in utero embryonic development, metanephros morphogenesis, tissue development, Wnt signaling pathway, establishment or maintenance of polarity of embryonic epithelium, forebrain regionalization, central nervous system vasculogenesis, cell differentiation, neuron differentiation, lung development, intracellular oxygen homeostasis, regulation of cell projection size, chemoattraction of dopaminergic…	extracellular region, extracellular space, endoplasmic reticulum lumen, Golgi lumen, plasma membrane, endocytic vesicle membrane, extracellular exosome,	signaling receptor binding, frizzled binding, cytokine activity, protein binding, receptor ligand activity,	mTOR signaling pathway, Wnt signaling pathway, Hippo signaling pathway, Signaling pathways regulating pluripotency of stem cells, Melanogenesis, Cushing syndrome, Alzheimer disease, Pathways of neurodegeneration - multiple diseases, Human papillomavirus infection, Pathways in cancer, Proteoglycans in cancer, Basal cell carcinoma, Breast cancer, Hepatocellular carcinoma, Gastric cancer,	Signal Transduction, Signaling by WNT, WNT ligand biogenesis and trafficking, Signaling by GPCR, Class B/2 (Secretin family receptors), GPCR ligand binding,
ATOH8	formation of primary germ layer, negative regulation of endothelial cell proliferation, nervous system development, anatomical structure morphogenesis, positive regulation of endothelial cell migration, negative regulation of gene expression, cell differentiation, tube formation, positive regulation of endothelial cell differentiation, negative regulation of DNA-templated transcription, positive …	chromatin, nucleus, nucleoplasm, cytoplasm, nuclear speck,	DNA-binding transcription factor activity, RNA polymerase II-specific, DNA-binding transcription factor activity, protein binding, protein dimerization activity, E-box binding, DNA-binding transcription factor binding,			HALLMARK_XENOBIOTIC_METABOLISM
B3GALT5	protein glycosylation, protein O-linked glycosylation, lipid metabolic process, oligosaccharide biosynthetic process, response to bacterium,	Golgi membrane, endoplasmic reticulum, Golgi apparatus,	protein binding, N-acetyl-beta-D-glucosaminide beta-(1,3)-galactosyltransferase activity, hexosyltransferase activity,	Glycosphingolipid biosynthesis - lacto and neolacto series, Glycosphingolipid biosynthesis - globo and isoglobo series, Metabolic pathways,	Metabolism, Metabolism of carbohydrates, Blood group systems biosynthesis, Lewis blood group biosynthesis,
CALD1	angiogenesis, muscle contraction, actin filament bundle assembly,	stress fiber, cytosol, cytoskeleton, plasma membrane, actin cytoskeleton, myofibril, actin cap,	actin binding, protein binding, calmodulin binding, tropomyosin binding, cytoskeletal protein binding, myosin binding, cadherin binding,	Vascular smooth muscle contraction,	Muscle contraction, Smooth Muscle Contraction,
CTSB	proteolysis, thyroid hormone generation, collagen catabolic process, epithelial cell differentiation, regulation of apoptotic process, decidualization, symbiont entry into host cell, proteolysis involved in protein catabolic process, cellular response to thyroid hormone stimulus,	extracellular region, extracellular space, lysosome, external side of plasma membrane, apical plasma membrane, endolysosome lumen, melanosome, perinuclear region of cytoplasm, collagen-containing extracellular matrix, extracellular exosome, peptidase inhibitor complex, ficolin-1-rich granule lumen,	cysteine-type endopeptidase activity, protein binding, collagen binding, peptidase activity, cysteine-type peptidase activity, proteoglycan binding,	Autophagy - animal, Lysosome, Apoptosis, Antigen processing and presentation, NOD-like receptor signaling pathway, Renin secretion,	Adaptive Immune System, Collagen degradation, Degradation of the extracellular matrix, Extracellular matrix organization, Collagen formation, Trafficking and processing of endosomal TLR, Innate Immune System, Immune System, Toll-like Receptor Cascades, Assembly of collagen fibrils and other multimeric structures, MHC class II antigen presentation, Neutrophil degranulation,	HALLMARK_COAGULATION, HALLMARK_COMPLEMENT
F2RL2	G protein-coupled receptor signaling pathway, blood coagulation, response to wounding, platelet activation, positive regulation of insulin secretion, thrombin-activated receptor signaling pathway, ligand-gated ion channel signaling pathway,	extracellular region, plasma membrane, apical plasma membrane, protein-containing complex,	phosphatidylinositol phospholipase C activity, G protein-coupled receptor activity, protein binding, thrombin-activated receptor activity, receptor ligand activity,	Neuroactive ligand-receptor interaction, Complement and coagulation cascades,	Hemostasis, Signal Transduction, Signaling by GPCR, Class A/1 (Rhodopsin-like receptors), Peptide ligand-binding receptors, GPCR downstream signalling, G alpha (q) signalling events, Thrombin signalling through proteinase activated receptors (PARs), GPCR ligand binding, Platelet activation, signaling and aggregation,	HALLMARK_COAGULATION, HALLMARK_IL2_STAT5_SIGNALING
CYP1A1	response to hypoxia, long-chain fatty acid metabolic process, lipid hydroxylation, fatty acid metabolic process, steroid biosynthetic process, porphyrin-containing compound metabolic process, xenobiotic metabolic process, steroid metabolic process, estrogen metabolic process, amine metabolic process, response to nematode, response to herbicide, ethylene metabolic process, coumarin metabolic proce…	mitochondrion, mitochondrial inner membrane, endoplasmic reticulum membrane, intracellular membrane-bounded organelle,	monooxygenase activity, iron ion binding, protein binding, arachidonate monooxygenase activity, steroid hydroxylase activity, oxidoreductase activity, oxidoreductase activity, acting on diphenols and related substances as donors, flavonoid 3'-monooxygenase activity, oxygen binding, enzyme binding, heme binding, Hsp70 protein binding, demethylase activity, Hsp90 protein binding, aromatase activity…	Steroid hormone biosynthesis, Tryptophan metabolism, Retinol metabolism, Metabolism of xenobiotics by cytochrome P450, Metabolic pathways, Ovarian steroidogenesis, Chemical carcinogenesis - DNA adducts, Chemical carcinogenesis - receptor activation, Chemical carcinogenesis - reactive oxygen species, Lipid and atherosclerosis,	Metabolism, PPARA activates gene expression, Biological oxidations, Cytochrome P450 - arranged by substrate type, Phase I - Functionalization of compounds, Xenobiotics, Synthesis of epoxy (EET) and dihydroxyeicosatrienoic acids (DHET), Arachidonate metabolism, Synthesis of (16-20)-hydroxyeicosatetraenoic acids (HETE), Regulation of lipid metabolism by PPARalpha, Metabolism of lipids, Fatty acid m…	HALLMARK_XENOBIOTIC_METABOLISM
FFAR4	negative regulation of cytokine production, inflammatory response, G protein-coupled receptor signaling pathway, adenylate cyclase-activating G protein-coupled receptor signaling pathway, phospholipase C-activating G protein-coupled receptor signaling pathway, positive regulation of cytosolic calcium ion concentration, regulation of D-glucose transmembrane transport, negative regulation of interl…	lysosomal membrane, plasma membrane, cilium, endosome membrane, endocytic vesicle, ciliary basal body, intracellular membrane-bounded organelle, ciliary membrane,	G protein-coupled receptor activity, fatty acid binding, protein binding, taste receptor activity, arrestin family protein binding,		Signal Transduction, Peptide hormone metabolism, Signaling by GPCR, Class A/1 (Rhodopsin-like receptors), Synthesis, secretion, and inactivation of Glucagon-like Peptide-1 (GLP-1), GPCR downstream signalling, Metabolism of proteins, Incretin synthesis, secretion, and inactivation, G alpha (q) signalling events, Free fatty acid receptors, GPCR ligand binding,
ID1	negative regulation of transcription by RNA polymerase II, angiogenesis, transforming growth factor beta receptor signaling pathway, negative regulation of transcription by transcription factor localization, neuron differentiation, negative regulation of DNA-binding transcription factor activity, blood vessel endothelial cell migration, negative regulation of DNA-templated transcription, rhythmic…	nucleus, nucleoplasm, cytoplasm,	transcription corepressor activity, protein binding, protein dimerization activity, transcription regulator inhibitor activity,	Rap1 signaling pathway, TGF-beta signaling pathway, Hippo signaling pathway, Signaling pathways regulating pluripotency of stem cells,	Developmental Biology, Signal Transduction, Signaling by NTRKs, Signaling by NTRK1 (TRKA), Nuclear Events (kinase and transcription factor activation), Cellular responses to stress, Cellular Senescence, Oncogene Induced Senescence, Cellular responses to stimuli, Signaling by Receptor Tyrosine Kinases, NGF-stimulated transcription, MITF-M-regulated melanocyte development, Transcriptional and post-…	HALLMARK_UV_RESPONSE_DN
INSIG1	triglyceride metabolic process, cholesterol biosynthetic process, cholesterol metabolic process, cellular response to insulin stimulus, SREBP signaling pathway, cellular response to sterol, SREBP-SCAP complex retention in endoplasmic reticulum, inner ear morphogenesis, middle ear morphogenesis, cholesterol homeostasis, negative regulation of cholesterol biosynthetic process, negative regulation o…	endoplasmic reticulum, endoplasmic reticulum membrane, SREBP-SCAP-Insig complex,	protein binding, oxysterol binding, lipid binding, protein sequestering activity,		Metabolism, Regulation of cholesterol biosynthesis by SREBP (SREBF), Metabolism of lipids, Metabolism of steroids,	HALLMARK_ANDROGEN_RESPONSE, HALLMARK_UV_RESPONSE_DN, HALLMARK_MTORC1_SIGNALING
MUC1	negative regulation of transcription by competitive promoter binding, DNA damage response, signal transduction by p53 class mediator, mitotic G1 DNA damage checkpoint signaling, negative regulation of cell adhesion mediated by integrin, positive regulation of transcription by RNA polymerase II, negative regulation of intrinsic apoptotic signaling pathway in response to DNA damage by p53 class med…	chromatin, extracellular space, nucleus, cytoplasm, Golgi lumen, plasma membrane, membrane, apical plasma membrane, vesicle, extracellular exosome,	RNA polymerase II cis-regulatory region sequence-specific DNA binding, p53 binding, transcription coregulator activity, protein binding,		Cytokine Signaling in Immune system, Disease, Innate Immune System, Immune System, Diseases of glycosylation, Diseases associated with O-glycosylation of proteins, Metabolism of proteins, Signaling by Interleukins, Defective GALNT3 causes HFTC, Defective C1GALT1C1 causes TNPS, Defective GALNT12 causes CRCS1, O-linked glycosylation, Dectin-2 family, C-type lectin receptors (CLRs), Diseases of meta…	HALLMARK_IL2_STAT5_SIGNALING
NR4A2	negative regulation of transcription by RNA polymerase II, response to hypoxia, neuron migration, response to amphetamine, DNA-templated transcription, regulation of transcription by RNA polymerase II, transcription by RNA polymerase II, adult locomotory behavior, post-embryonic development, central nervous system projection neuron axonogenesis, central nervous system neuron differentiation, habe…	chromatin, nucleus, nucleoplasm, transcription regulator complex, cytoplasm, nuclear speck, protein-containing complex,	RNA polymerase II cis-regulatory region sequence-specific DNA binding, DNA-binding transcription factor activity, RNA polymerase II-specific, DNA-binding transcription activator activity, RNA polymerase II-specific, DNA binding, nuclear receptor activity, protein binding, beta-catenin binding, zinc ion binding, nuclear glucocorticoid receptor binding, sequence-specific DNA binding, nuclear retino…	Aldosterone synthesis and secretion, Parathyroid hormone synthesis, secretion and action,	Generic Transcription Pathway, SUMOylation, SUMO E3 ligases SUMOylate target proteins, Nuclear Receptor transcription pathway, Metabolism of proteins, SUMOylation of intracellular receptors, Post-translational protein modification, RNA Polymerase II Transcription, Gene expression (Transcription),
PDGFB	angiogenesis, embryonic placenta development, positive regulation of endothelial cell proliferation, monocyte chemotaxis, positive regulation of glomerular filtration, protein phosphorylation, heart development, positive regulation of cell population proliferation, response to wounding, gene expression, negative regulation of phosphatidylinositol biosynthetic process, negative regulation of plate…	Golgi membrane, extracellular region, extracellular space, cytoplasm, endoplasmic reticulum lumen, Golgi lumen, cell surface, membrane, basolateral plasma membrane, platelet alpha granule lumen, collagen-containing extracellular matrix, platelet-derived growth factor complex,	platelet-derived growth factor receptor binding, protein binding, collagen binding, growth factor activity, superoxide-generating NADPH oxidase activator activity, chemoattractant activity, identical protein binding, protein homodimerization activity, protein heterodimerization activity, platelet-derived growth factor binding,	EGFR tyrosine kinase inhibitor resistance, MAPK signaling pathway, Ras signaling pathway, Rap1 signaling pathway, Calcium signaling pathway, Phospholipase D signaling pathway, PI3K-Akt signaling pathway, Focal adhesion, Gap junction, JAK-STAT signaling pathway, Regulation of actin cytoskeleton, Kaposi sarcoma-associated herpesvirus infection, Pathways in cancer, MicroRNAs in cancer, Renal cell ca…	Hemostasis, Platelet degranulation , PIP3 activates AKT signaling, Extracellular matrix organization, Signal Transduction, Disease, Downstream signal transduction, Signaling by PDGF, Negative regulation of the PI3K/AKT network, PI3K/AKT Signaling in Cancer, Constitutive Signaling by Aberrant PI3K in Cancer, Non-integrin membrane-ECM interactions, Diseases of signal transduction by growth factor r…	HALLMARK_COAGULATION, HALLMARK_COMPLEMENT
RCC2	integrin-mediated signaling pathway, regulation of fibroblast migration, positive regulation of G2/M transition of mitotic cell cycle, regulation of cell migration, negative regulation of GTPase activity, establishment of protein localization, focal adhesion assembly, cell division, negative regulation of focal adhesion assembly, positive regulation of attachment of spindle microtubules to kineto…	nucleus, nucleolus, cytosol, microtubule, plasma membrane, membrane, midbody, early endosome membrane, chromosome, centromeric core domain, mitotic spindle midzone,	RNA binding, guanyl-nucleotide exchange factor activity, protein binding, microtubule binding, protein kinase binding, protein domain specific binding, small GTPase binding,		Amplification of signal from the kinetochores, Amplification of signal from unattached kinetochores via a MAD2 inhibitory signal, Signal Transduction, Cell Cycle, Signaling by Rho GTPases, RHO GTPase Effectors, Separation of Sister Chromatids, Resolution of Sister Chromatid Cohesion, Mitotic Metaphase and Anaphase, RHO GTPases Activate Formins, Mitotic Prometaphase, Mitotic Anaphase, M Phase, Cel…
SHMT1	dTMP biosynthetic process, proteolysis, glycine metabolic process, L-serine metabolic process, L-serine catabolic process, purine nucleobase biosynthetic process, protein deubiquitination, negative regulation of translation, glycine biosynthetic process from serine, methylation, tetrahydrofolate interconversion, carnitine biosynthetic process, tetrahydrofolate metabolic process, folic acid metabo…	nucleus, nucleoplasm, cytoplasm, mitochondrion, cytosol, extracellular exosome,	mRNA regulatory element binding translation repressor activity, glycine hydroxymethyltransferase activity, cysteine-type deubiquitinase activity, protein binding, methyltransferase activity, transferase activity, aldehyde-lyase activity, pyridoxal phosphate binding, small molecule binding, identical protein binding, protein homodimerization activity, mRNA 5'-UTR binding, serine binding,	Glycine, serine and threonine metabolism, Glyoxylate and dicarboxylate metabolism, One carbon pool by folate, Metabolic pathways, Carbon metabolism, Biosynthesis of amino acids, Biosynthesis of cofactors, Antifolate resistance, Folate transport and metabolism,	Metabolism, Metabolism of folate and pterines, Metabolism of water-soluble vitamins and cofactors, Metabolism of vitamins and cofactors, Carnitine synthesis, Metabolism of amino acids and derivatives,
SLC25A45	transmembrane transport,	mitochondrion, mitochondrial inner membrane, mitochondrial membrane,	transmembrane transporter activity,
SLCO4C1	monoatomic ion transport, spermatogenesis, cell differentiation, sodium-independent organic anion transport, transmembrane transport,	plasma membrane, basolateral plasma membrane, azurophil granule membrane, specific granule membrane, extracellular exosome,	organic anion transmembrane transporter activity, sodium-independent organic anion transmembrane transporter activity,		Innate Immune System, Immune System, Transport of small molecules, Transport of vitamins, nucleosides, and related molecules, SLC-mediated transmembrane transport, Neutrophil degranulation, Transport of organic anions,
SCD	fatty acid biosynthetic process, unsaturated fatty acid biosynthetic process, response to fatty acid, positive regulation of cold-induced thermogenesis, monounsaturated fatty acid biosynthetic process,	nucleolus, endoplasmic reticulum, endoplasmic reticulum membrane, membrane,	stearoyl-CoA 9-desaturase activity, iron ion binding, protein binding, oxidoreductase activity, palmitoyl-CoA 9-desaturase activity, metal ion binding,	Biosynthesis of unsaturated fatty acids, Metabolic pathways, Fatty acid metabolism, PPAR signaling pathway, AMPK signaling pathway, Alcoholic liver disease,	Metabolism, Signal Transduction, Regulation of cholesterol biosynthesis by SREBP (SREBF), Epigenetic regulation of gene expression, Activation of gene expression by SREBF (SREBP), Metabolism of lipids, Gene expression (Transcription), Fatty acyl-CoA biosynthesis, Metabolism of steroids, Fatty acid metabolism, Signaling by Nuclear Receptors, NR1H2 and NR1H3-mediated signaling, NR1H2 & NR1H3 regula…	HALLMARK_ANDROGEN_RESPONSE, HALLMARK_MTORC1_SIGNALING
ZNF704	regulation of transcription by RNA polymerase II,	nucleus,	RNA polymerase II cis-regulatory region sequence-specific DNA binding, DNA binding, DNA-binding transcription factor activity, protein binding, zinc ion binding, metal ion binding, sequence-specific double-stranded DNA binding,		Generic Transcription Pathway, RNA Polymerase II Transcription, Gene expression (Transcription),
